# Supplementary material for: Discovery of Three New Mucor Species Associated with Cricket Insects in Korea
Source: J Fungi (Basel). 2022 Jun 3;8(6):601. doi: 10.3390/jof8060601 (PMC9224827; doi:10.3390/jof8060601)
Supplement: Supplementary file 1 [file jof-08-00601-s001.zip]

Archive with 3 entries (2 files):
- Supplementary Material File S1 and S2/
- Supplementary Material File S1 and S2/File S1_Mucor spp_sequences_alignment_ITS.fas
- Supplementary Material File S1 and S2/File S2_Mucor spp_sequence_alignment_LSU.fas
