# Supplementary material for: Discovery of Three New Mucor Species Associated with Cricket Insects in Korea
Source: J Fungi (Basel). 2022 Jun 3;8(6):601. doi: 10.3390/jof8060601 (PMC9224827; doi:10.3390/jof8060601)
Supplement: Supplementary file 1 [file jof-08-00601-s001.zip › Supplementary Material File S1 and S2/File S1_Mucor spp_sequences_alignment_ITS.fas]

>CBS_292_63_Mucor_azygosporus_JN206187_518_bp
ATCATTAAATAATTGATAATTCTTTTACTGTGAACTGTTTTATTTACAGCGCTTGAGGGATGTCTGCATACCATATGGGTAGGTGTGTAGAATGTTAACTGAGCTGTAGTCAAGCTTGAGCTTGGTACCCAATTATTATTTACCAAAAGAATTCAGTTTATTATTGTAACATAGACCTAAAAAATCTATAAAACAACTTTTAACAATGGATCTCTTGGTTCTCGCATCGATGAAGAACGTAGCAAAGTGCGATAACTAGTGTGAATTGCATATTCAGTGAATCATCGAGTCTTTGAACGCAACTTGCACTCATTGGTATTCCAATGAGTACGCCTGTTTCAGTATCAAAAACAACCCTTATTCCAATTTTTGTTGGAATAGACTTGAATGCACGATGCATTTTAAATTA-TAAGGCCTAATACTCGCTGCCGAAGTTTTTTTTACCAAAAAAAAGGGAAGCGGAAAAGGCCTCCCAAATAATATTTTAAATTTGATCTGAAATCAGGTGGGATTACCC
>CBS_652_78_Mucor_prayagensis_JN206189_c1_518_bp
ATCATTAAATAATTGATAATTCTTTTACTGTGAACTGTTTTATTTATGGCGCTTGAGGAATGTCTGCATATCATAAGGGTAGATATGCAGAATGTTAACCGAGCCATAGTCAGGCTTGAGTCTGGTACCCTATTATTATTTACCAAAAGAACTCAGTTTATTATTGTAACATAGATCTAAACGATCTATAAAACAACTTTTAACAATGGATCTCTTGGTTCTCGCATCGATGAAGAACGTAGCAAAGTGCGATAACTAGTGTGAATTGCATATTCAGTGAATCATCGAGTCTTTGAACGCAACTTGCACTCATTGGTATTCCAATGAGTACGCCTGTTTCAGTATCAAAAACAACCCTTATTCAAATTTTTGTTTGAATAGATATGAATGTCGGAGGCATTTTAAATGAATAAGGCTTAGCATCCGCTGCCGAATTTTTTTTTAATAAAAAAGAAAGAAGCGAACAGGGCCTCTCAAATAACTTTTTAAACTTGATCTGAAATCAGGTGGGATTACCC
>CBS_816_70_Mucor_prayagensis_JN206188_518_bp
ATCATTAAATAATTGATAATTCTTTTACTGTGAACTGTTTTATTTATRGCGCTTGAGGAATGTCTGCATATCATAAGGGTAGATATGTAGAATGTTAACCGAGCTATAGTCAGGCTTGAGTCTGGTACCCTATTATTATTTACCAAAAGAATTCAGYTTATTATTGTAACATAGATCTAAACAATCTATAAAACAACTTTTAACAATGGATCTCTTGGTTCTCGCATCGATGAAGAACGTAGCAAAGTGCGATAACTAGTGTGAATTGCATATTCAGTGAATCATCGAGTCTTTGAACGCAACTTGCACTCATTGGTATTCCAATGAGTACGCCTGTTTCAGTATCAAAAACAACCCTTATTCAAATTTTTGTTTGAATAGATATGARTGYCGGAGGCATTTTAAATGAATAAGGCTTAGCATCCGCTGCCGAATTTTTTTTTAATAAAAAAGAAAGAAGCGAACAGGGCCTCYCAAATAACTTTTTAAACTTGATCTGAAATCAGGTGGGATTACCC
>CBS_652_78_Mucor_prayagensis_JN206190_518_bp
ATCGTTAAATAATTGATAATTCTTTTACTGTGAACTGTTTTAGTTATGGTGCTTGAGGGATGTCTGCATGCCTTAAGGGTAGGTGTGCAGAATGTTAACCGAACCATAGTCAGGCTTGAGCCTGGTACCCTATTATTATTTACCAAAAGAATTCAGTTTATTATTGTAACATAGATCTAAACAATCTATAAAACAACTTTTAACAATGGATCTCTTGGTTCTCGCATCGATGAAGAACGTAGCAAAGTGCGATAACTAGTGTGAATTGCATATTCAGTGAATCATCGAGTCTTTGAACGCAACTTGCACTCATTGGTATTCCAATGAGTACGCCTGTTTCAGTATCAAAAACAACCCTTATTCAAATTTTTGTTTGAATAGATATGAATGTCGGAGGCATTTTAAATGAATAAGGCTTAGCATCCGCTGCCGAATTTTTTTTTAATAAAAAAGAAAGAAGCGAACAGGGCCTCTCAAATAACTTTTTAAACTTGATCTGAAATCAGGTGGGATTACCC
>CBS_226_29_Mucor_indicus_HM999956_T_518_bp
ATCATTAAATAATCGATAATTTATTTACTGTGAACTGTTTTATTTATGACGTTAAGGGGATGTCTTTAGGCTATAAGGGTAGGCCTATGGAATGTTAACCTAGTCATAGTCAAGCTTGAGCTTGGTACCCGATTATTACTTACCAAAAGAATTCAGTTTAATATTGTAACATAGACCTAAAAAATCTATAAAACAACTTTTAACAATGGATCTCTTGGTTCTCGCATCGATGAAGAACGTAGCAAAGTGCGATAACTAGTGTGAATTGCATATTCAGTGAATCATCGAGTCTTTGAACGCATCTTGCACTCAATGGTATTCCATTGAGTACGCCTGTTTCAGTATCAAAAACAACCCTTATTCAAATCTTTTTTTGAATAGATATGAGTGTATGAGACATTTTAAATAAGTCAGGCCATATCATTGGTGCCGATACTTTTTTAATTGAAAAGGTAAAGCATGTTTTGGGCCTCCCAAATAACTTTTTAAACTTGATCTGAAATCAGGTGGGATTACCC
>CBS_120585_Mucor_indicus_JN206180_518_bp
ATCATTAAATAATCGATAATTTATTTACTGTGAACTGTTTTATTTATGACGTTAAGGGGATGTCTTTAGGCTATAAGGGTAGGCCTATGGAATGTTAACCTAGTCATAGTCAAGCTTGAGCTTGGTACCCGATTATTACTTACCAAAAGAATTCAGTTTAATATTGTAACATAGACCTAAAAAATCTATAAAACAACTTTTAACAATGGATCTCTTGGTTCTCGCATCGATGAAGAACGTAGCAAAGTGCGATAACTAGTGTGAATTGCATATTCAGTGAATCATCGAGTCTTTGAACGCATCTTGCACTCAATGGTATTCCATTGAGTACGCCTGTTTCAGTATCAAAAACAACCCTTATTCAAATCTTTTTTTGAATAGATATGAGTGTATGAGACATTTTAAATAAGTCAGGCCATATCATTGGTGCCGATACTTTTTTAATTGAAAAGGTAAAGCATGTTTTGGGCCTCCCAAATAACTTTTTAAACTTGATCTGAAATCAGGTGGGATTACCC
>CBS_671_79_Mucor_indicus_JN206183_518_bp
ATCATTAAATAATCGATAATTTATTTACTGTGAACTGTTTTATTTATGACGTTAAGGGGATGTCTTTAGGCTATAAGGGTAGGCCTATGGAATGTTAACCTAGTCATAGTCAAGCTTGAGCTTGGTACCCGATTATTACTTACCAAAAGAATTCAGTTTAATATTGTAACATAGACCTAAAAAATCTATAAAACAACTTTTAACAATGGATCTCTTGGTTCTCGCATCGATGAAGAACGTAGCAAAGTGCGATAACTAGTGTGAATTGCATATTCAGTGAATCATCGAGTCTTTGAACGCATCTTGCACTCAATGGTATTCCATTGAGTACGCCTGTTTCAGTATCAAAAACAACCCTTATTCAAATCTTTTTTTGAATAGATATGAGTGTATGAGACATTTTAAATAAGTCAGGCCATATCATTGGTGCCGATACTTTTTTAATTGAAAAGGTAAAGCATGTTTTGGGCCTCCCAAATAACTTTTTAAACTTGATCTGAAATCAGGTGGGATTACCC
>CBS_210_80_Mucor_ardhlaengiktus_JN206172_518_bp
ATCATTAAATAATTGATAATTTATTTACTGTGAACTGTTTTATTTATGACATTAAGGGGATGACTATATACTATAAGGGTAGGTATATAGAATGTTAACCTAGTCATAATCAAGCTTGAGCTTGGTACCCAATTATTATTTACCAAAAGAATTCAGTTTAATATTGTAACATAGACCTAAAAAATCTATAAAACAACTTTTAACAATGGATCTCTTGGTTCTCGCATCGATGAAGAACGTAGCAAAGTGCGATAACTAGTGTGAATTGCATATTCAGTGAATCATCGAGTCTTTGAACGCAACTTGCACTCATTGGTATTCCAATGAGTACGCCTGTTTCAGTATCAAAAACAACCCTTATTCAAATTTTTGTTTGAATAGATCTGAGCGTATGAGACGCTTTAAATCACTATGGCTATTAATTTACTGCCTATATTTTTTTTAATAAAAAAGATAGAAAGCGAGATGGCCTCCAAAATAACCTTTTAAACTTGATCTGAAATCAGGTGGGATTACCC
>CBS_650_78_Mucor_ardhlaengiktus_JN206174_518_bp
ATCATTAAATAATTGATAATTTATTTACTGTGAACTGTTTTATTTATGACATTAAGGGGATGACTATATACTATAAGGGTAGGTATATAGAATGTTAACCTAGTCATAATCAAGCTTGAGCTTGGTACCCAATTATTATTTACCAAAAGAATTCAGTTTAATATTGTAACATAGACCTAAAAAATCTATAAAACAACTTTTAACAATGGATCTCTTGGTTCTCGCATCGATGAAGAACGTAGCAAAGTGCGATAACTAGTGTGAATTGCATATTCAGTGAATCATCGAGTCTTTGAACGCAACTTGCACTCATTGGTATTCCAATGAGTACGCCTGTTTCAGTATCAAAAACATCCCTTATTTAAATTTTTGTTTGAATAGATCTGAGTGTATGAGACACTTTAAAACACTATGGCTATTAATTTGCTGCCTATATTTTTTTTAATAAAAAAGATAGAAAGCGAGATGGCCTCCAAAATAACTTTTTAAACTTGATCTGAAATCAGGTGGGATTACCC
>CBS_763_74_Mucor_amphibiorum_HM999957_518_bp
ATCATTAAATAATTGATAATTTATTTACTGTGAACTGTTTTAATTATGGCACTAAGGGGATGACTGTATACCATAAGGGTAGGTATATAGAATGTTAACCTAGCCATAGTCAAGCTTGAGCTTGGTACCCTATTATTATTTACCAAAAGAATTCAGATTAATATTGTAACATAGATCTAAACAATCTATAAAACAACTTTTAACAATGGATCTCTTGGTTCTCGCATCGATGAAGAACGTAGCAAAGTGCGATAACTAGTGTGAATTGCATATTCAGTGAATCATCGAGTCTTTGAACGCAACTTGCACTCATTGGTATTCCAATGAGTACGCCTGTTTCAGTATCAAAAACATCCCTTATTCAAACTTTTGTTTGAATAGACTTGAGTGTACGAGACACTTTAAATAACTAAGGCCTGATTTTTCCTGCCTATATTTTTTTTAATAAAAAAGATAGAAGCGAATAGGGCCTCCCAAAAAAACTTTTAAACTTGATCTGAAATCAGGTGGGATTACCC
>CBS_185_77_Mucor_amphibiorum_JN206170_518_bp
ATCATTAAATAATTGATAATTTATTTACTGTGAACTGTTTTAATTATGGCACTAAGGGGATGACTGTATACCATAAGGGTAGGTATATAGAATGTTAACCTAGCCATAGTCAAGCTTGAGCTTGGTACCCTATTATTATTTACCAAAAGAATTCAGTTTAATATTGTAACATAGATCTAAACAATCTATAAAACAACTTTTAACAATGGATCTCTTGGTTCTCGCATCGATGAAGAACGTAGCAAAGTGCGATAACTAGTGTGAATTGCATATTCAGTGAATCATCGAGTCTTTGAACGCAACTTGCACTCATTGGTATTCCAATGAGTACGCCTGTTTCAGTATCAAAAACATCCCTTATTCAAACTTTTGTTTGAATAGACTTGAGTGTACGAGACACTTTAAATAACTAAGGCCTGATTTTTCCTGCCTATATTTTTTTTAATAAAAAAGATAGAAGCGAATAGGGCCTCCCAAAAAAACTTTTAAACTTGATCTGAAATCAGGTGGGATTACCC
>CBS_837_70_Mucor_variisporus_JN206175_518_bp
ATCATTAAATAATTGATAATTTATTTACTGTGAACTGTTTTATTTATGGCGTTAAGGGAATGTCTATATACTATAAGGGTAGGTATTTAGAATGTTAACCTAGTCATAGTCAAGCTTGAGCTTGGTACCCAATTATTATTTACCAAAAGAATTCAGTTTAATAATGTAACATAGATCTAAACAATCTATAAAACAACTTTTAACAACGGATCTCTTGGTTCTCGCATCGATGAAGAACGTAGCAAAGTGCGATAACTAGTGTGAATTGCATATTCAGTGAATCATCGAGTCTTTGAACGCAACTTGCACTCAATGGTATTCCATTGAGTACGCCTGTTTCAGTATCAAAAACAACCCTTATTCAAATTTTTGTTTGAATAGACATGAGCGTGCGAGATGCTTTAAATAACTAAGGCCTGAACTTTCCTGCCGATATTTTTTTAAAAAAAAA--ATAGGAGCATGGTGGGCCTCCCAAATAATTTTTAAACCTTGATCTGAAATCAGGTGGGATTACCC
>CNUFC_MSW212_Mucor_fluvii_MF667991_518_bp
?????????????????????AATTTACTGTGAACTGTTTTAATTATGACGCTAAGGGGATGACTATATACCAT-AGGGTAGGTATATAGAATGTTAACCTAGTCATAGTCAAGCTTGAGCTTGGTACCC-ATTATTATTTACCAAAAGAATTCAGATTAATAATGTAACATAGATCTAAACAATCTATAAAACAACTTTTAACAACGGATCTCTTGGTTCTCGCATCGATGAAGAACGTAGCAAAGTGCGATAACTAGTGTGAATTGCATATTCAGTGAATCATCGAGTCTTTGAACGCAACTTGCACTCATTGGTATTCCAATGAGTACGCCTGTTTCAGTATCAAAAACAACCCTTATTCAAACTTTTGTTGGAATAGACTTGAGCGTATGAGACGCTTTAAATTAGTAAGGCCTGATATTTCCTGCCTATATTTTTTTTAATAAGAAAGATAGAAGCGATTAAGGCCTCCCAAATAATTTTTTAAATTTGATCTGAAATCAGGCGGGATTACCC
>CNUFC_MSW211_Mucor_fluvii_MF667992_518_bp
?????????????????????AATTTACTGTGAACTGTTTTAATTATGACGCTAAGGGGATGACTATATACCAT-AGGGTAGGTATATAGAATGTTAACCTAGTCATAGTCAAGCTTGAGCTTGGTACCC-ATTATTATTTACCAAAAGAATTCAGATTAATAATGTAACATAGATCTAAACAATCTATAAAACAACTTTTAACAACGGATCTCTTGGTTCTCGCATCGATGAAGAACGTAGCAAAGTGCGATAACTAGTGTGAATTGCATATTCAGTGAATCATCGAGTCTTTGAACGCAACTTGCACTCATTGGTATTCCAATGAGTACGCCTGTTTCAGTATCAAAAACAACCCTTATTCAAACTTTTGTTGGAATAGACTTGAGCGTATGAGACGCTTTAAATTAGTAAGGCCTGATATTTCCTGCCTATATTTTTTTTAATAAGAAAGATAGAAGCGATTAAGGCCTCCCAAATAATTTTTTAAATTTGATCTGAAATCAGGCGGGATTACCC
>CBS_735_70_Mucor_nederlandicus_JN206176_518_bp
ATCATTAAATAATTGATAATTAATTTACTGTGAACTGTTTTAATTATGACATTAAGGGGATGCCTATATACCATAAGGGTAGGTATATAGGATGTTAACCTAGTCATAGTCAAGCTTGAGCTTGGTACCCAATTATTATTTACCAAAAGAATTCAGTTTATTAATGTAACATAGATCTAAACAATCTATAAAACAACTTTTAACAACGGATCTCTTGGTTCTCGCATCGATGAAGAACGTAGCAAAGTGCGATAACTAGTGTGAATTGCATATTCAGTGAATCATCGAGTCTTTGAACGCAACTTGCACTCATTGGTATTCCAATGAGTACGCCTGTTTCAGTATCAAAAACAACCCTTAATCAAACTTTTGTTTGAATTAAAGTGAGTGTGTAATACACTTTCAATAACTAAGGCCGAACTTTCCCTGCCTATATTTTTTTTAATGAAAAAGATAGAAGCGCTAGAGGCCTCCCAAATAATTTTTTAAATTTGATCTGAAATCAGGTGGGATTACCC
>MFLU_21_0078_Mucor_nederlandicus_MZ433254_518_bp
ATCATTAAATAATTGATAATTAATTTACTGTGAACTGTTTTAATTATGACATTAAGGGGATGCCTATATACCATAAGGGTAGGTATATAGGATGTTAACCTAGTCATAGTCAAGCTTGAGCTTGGTACCCAATTATTATTTACCAAAAGAATTCAGTTTATTAATGTAACATAGATCTAAACAATCTATAAAACAACTTTTAACAACGGATCTCTTGGTTCTCGCATCGATGAAGAACGTAGCAAAGTGCGATAACTAGTGTGAATTGCATATTCAGTGAATCATCGAGTCTTTGAACGCAACTTGCACTCATTGGTATTCCAATGAGTACGCCTGTTTCAGTATCAAAAACAACCCTTAATCAAACTTTTGTTTGAATTAAAGTGAGTGTGTAATACACTTTCAATAACTAAGGCCGAACTTTCCCTGCCTATATTTTTTTAA-ATAAAAAGATAGAAGCGCTAGAGGCCTCCCAAATAATCTTTTAAATTTGATCTGAAATCAGGTGGGATTACCC
>MFLU_21_0079_Mucor_chiangraiensis_MZ433253_518_bp
ATCATTAAATAATTGATAATTAATTTACTGTGAACTGTTTTAATTATGGCGCTAAGGGGATGCCTATATACCATAAGGGTAGGTATATTAGATGTTAACCTAGCCATAGTCAAGCTTGAGCTTGGTACCCGATTATTATTTACCAAAAGAATTCAGTTTATAAACGTAACATAGATCTAAACAATCTATAAAACAACTTTTAACAACGGATCTCTTGGTTCTCGCATCGATGAAGAACGTAGCAAAGTGCGATAACTAGTGTGAATTGCATATTCAGTGAATCATCGAGTCTTTGAACGCAACTTGCACTCATTGGTATTCCAATGAGTACGCCTGTTTCAGTATCAAAAACAACCCTTGTTCAAACTTTTGTTTGAATACAAGTGGGTGTGTAATACACTTTCAATGAATAAGGCCGAACTTTCCTTGCCTATATTTTTTTTAATGAAAAAAATAAAAGCAGTGGAGGCCTCCCAAATAATCTTTAAAATTTGATCTGAAATCAGGCGGGATTACCC
>CBS_255_36_Mucor_inaequisporus_JN206177_518_bp
ATCATTAAATAATTGATAATTAATTTACTGTGAACTGTTTTATTCATGACGCTATGGGGATGACTGCATGCCATAAGGGTAGGTACGCAGAATGTTAACCTAGTCATGGTCAAGCTCGAGCTTGGTACCCAAYTATTATTTACCAAAAGAATTCAGTTTATAAAYGTAACATAGATCTAAACAATCTATAAAACAACTTTTAACAACGGATCTCTTGGTTCTCGCATCGATGAAGAACGTAGCAAAGTGCGATAACTAGTGTGAATTGCATATTCAGTGAATCATCGAGTCTTTGAACGCAACTTGCACTCATTGGTATTCCAATGAGTACGCCTGTTTCAGTATCAAAAAATTACCTTATTCAAACTTTTGTTTGAATAGAGTTGAGTGTATAAGACACTTTCAATAACTATGGCTTGATATTTCCTGCCTATATTTTTTTTAATAAAAAAGATAGAAGCGTATAAGGCCTCCTAAAAASCTTTTTAAACTTGATCTGAAATCAGGTGGGATTACCC
>CBS_496_66_Mucor_inaequisporus_JN206179_518_bp
ATCATTAAATAATTGATAATTAATTTACTGTGAACTGTTTTATTTATGACGTTATGGGGATGACTATATGCCATAAGGGTAGGTGTATAGAATGTTAACCTAGTCATAGTCAAGCTTGAGCTTGGTACCCGATTATTATTTACCAAAAGAATTCAGTTTATAAATGTAACATAGATCTAAACAATCTATAAAACAACTTTTAACAACGGATCTCTTGGTTCTCGCATCGATGAAGAACGTAGCAAAGTGCGATAACTAGTGTGAATTGCATATTCAGTGAATCATCGAGTCTTTGAACGCAACTTGCACTCATTGGTATTCCAATGAGTACGCCTGTTTCAGTATCAAAAAAATCCCTTATTCAAGCTTTTGTTTGAATAGAGTTGAGTGTATAGGACACTTTCAATAACTATGGCTTGATATTTCCTGCCTATATTTTTTTTAATAAAAAAGATAGAAGCTTATAAGGCCTCCCAAAAACTTTTTTAAACTTGATCTGAAATCAGGCGGGATTACCC
>CBS_351_50_Mucor_inaequisporus_JN206178_518_bp
ATCATTAAATAATTGATAATTAATTTACTGTGAACTGTTTTATTTATGACGTTATGGGGATGACTGTATGCCATATGGGTAGGCATATAGAATGTTAACCTAGTCATAGTCAAGCTTGAGCTTGGTACCCAATTATTATTTACCAAAAGAATTCAGTTTATAAACGTAACATAGATCTAAACAATCTATAAAACAACTTTTAACAACGGATCTCTTGGTTCTCGCATCGATGAAGAACGTAGCAAAGTGCGATAACTAGTGTGAATTGCATATTCAGTGAATCATCGAGTCTTTGAACGCAACTTGCACTCATTGGTATTCCAATGAGTACGCCTGTTTCAGTATCAAAAAAATCCCTTATTTAAGCTTTTGTTTGAATAGAGTTGAGTGTACAAGACACTTTCAATAACTATGGCTTGATATTTCCTGCCTATATTTTTTTTAATAAAAAAGATAGAAGCAAATAAGGCCTCCTAAAAACTTTTTTAAACTTGATCTGAAATCAGGTGGGATTACCC
>CBS_674_88_Mucor_ucrainicus_JN206192_518_bp
ATCATTAAATAAATATGAAGTTTAATTCTGTGAACTGTTTTATTGGTGGCATTAAGGGGATGTCTATACGCCATAAGGGTAGGTGTATAGAATGTTAACCTAGTCACCGTCAAGTTTTAACTTGGTACCCTATTATTATTTACCAAAAGAATTCAGTTTATAAACGTAACATAGACCTAAAAAATCTATAAAACAACTTTTAACAACGGATCTCTTGGTTCTCGCATCGATGAAGAACGTAGCAAAGTGCGATAACTAGTGTGAATTGCATATTCAGTGAATCATCGAGTCTTTGAACGCAACTTGCACTCATTGGTATTCCAATGAGTACGCCTGTTTCAGTATCAAAAACAACCCATATTCAAAATATTTTTTGAATAGACCTGAGCGTATGAGATGCTTTAAATTACCAAGGCTAGTGCTCTGCTGCCCAATATTTTTTTTATTAAAAAAGATAGAAAGCGTGTGGCCTCTCAAATAACCTTTTAAACTTGATCTGAAATCAGGTGGGATTACCC
>CBS_221_71_Mucor_ucrainicus_JN206191_T_518_bp
ATCATTAAATAAATATGAAGTATTTTACTGTGAACTGTTTTATTGGTGGCATTAAGGGGATGTCTATACGCCATAAGGGTAGGTGTATAGAATGTTAACCTAGTCACCGTCAAGTTTTAACTTGGTACCCTATTATTATTTACCAAAAGAATTCAGTTTATAAACGTAACATAGACCTAAAAAATCTATAAAACAACTTTTAACAACGGATCTCTTGGTTCTCGCATCGATGAAGAACGTAGCAAAGTGCGATAACTAGTGTGAATTGCATATTCAGTGAATCATCGAGTCTTTGAACGCAACTTGCACTCATTGGTATTCCAATGAGTACGCCTGTTTCAGTATCAAAAACAACCCATATTCAAAATATTTTTTGAATAGACCTGAGCGTATGAGATGCTTTAAATTACCAAGGCTAGTGCTCTGCTGCCCAATATTTTTTTTATTAAAAAAGATAGAAAGCGTGTGGCCTCTCAAATAACCTTTTAAACTTGATCTGAAATCAGGTGGGATTACCC
>CBS_130_41_Mucor_odoratus_JN206197_518_bp
ATCATTAAATAATTGATAAGCTATTTACTGTGAACTGTATTATTTATGACGYTTGAGGGATGTCTCTACGCTATATGGGTAAGCGTATTGAATGTTAACCTAGTCATAGTCAAGCTTAGGCTTGGTACCCTGTAATTATTTACCAAAAGAATTCAGTTTAATATTGTAACATAGATCTAAACAATCTATAAAACAACTTTTAACAACGGATCTCTTGGTTCTCGCATCGATGAAGAACGTAGCAAAGTGCGATAACTAGTGTGAATTGCATATTCAGTGAATCATCGAGTCTTTGAACGCAGCTTGCACTCATTGGTATTCCAATGAGTACGCCTGTTTCAGTATCAAAAACACCCCACATTTAAACTTTTGTTTAAATGGACTTGAGAGCATGGTACTCTTTAAATTACYAAGGCCTGAATTTTTCTGCCTATACTTTTTTTTATTAAAAAGAAGCATAAGTATGGGGCCTCCCAAATAAATTTTTAAACTTGATCTGAAATCAGGTGGGATTACCC
>CBS_120_71_Mucor_odoratus_JN206195_518_bp
ATCATTAAATAATTGATAAGCTATTTACTGTGAACTGTATTATTTATGACGYTTGAGGGATGTCTCTACGCTATATGGGTAAGCGTATTGAATGTTAACCTAGTCATAGTCAAGCTTAGGCTTGGTACCCTGTAATTATTTACCAAAAGAATTCAGTTTAATATTGTAACATAGATCTAAACAATCTATAAAACAACTTTTAACAACGGATCTCTTGGTTCTCGCATCGATGAAGAACGTAGCAAAGTGCGATAACTAGTGTGAATTGCATATTCAGTGAATCATCGAGTCTTTGAACGCAGCTTGCACTCATTGGTATTCCAATGAGTACGCCTGTTTCAGTATCAAAAACACCCCACATTTAAACTTTTGTTTAAATGGACTTGAGAGCATGGTACTCTTTAAATTACTAAGGCCTGAATTTTTCTGCCTATACTTTTTTTTATTAAAAAGAAGCATAAGTATGGGGCCTCCCAAATAAATTTTTAAACTTGATCTGAAATCAGGTGGGATTACCC
>CBS_201_71_Mucor_odoratus_JN206198_518_bp
ATCATTAAATAATTGATAAGCTATTTACTGTGAACTGTATTATTTATGACGCTTGAGGGATGTCTCTRCGCTATATGGGTAAGCGTATTGAATGTTAACCTAGTCATAGTCAAGCTTAGGCTTGGTACCCTGTAATTATTTACCAAAAGAATTCAGTTTAATATTGTAACATAGATCTAAACAATCTATAAAACAACTTTTAACAACGGATCTCTTGGTTCTCGCATCGATGAAGAACGTAGCAAAGTGCGATAACTAGTGTGAATTGCATATTCAGTGAATCATCGAGTCTTTGAACGCAGCTTGCACTCATTGGTATTCCAATGAGTACGCCTGTTTCAGTATCAAAAACACCCCACATTTAAACTTTTGTTTAAATGGACTTGAGAGCATGGTACTCTTTAAATTACTAAGGCCTGAATTTTTCTGCCTATACTTTTTTTTATTAAAAAGAAGCATAAGTATGGGGCCTCCCAAATAAATTTTTAAACTTGATCTGAAATCAGGTGGGATTACCC
>CNUFC_CY223_c1_Mucor_kunryangriensis_518_bp
ATCATTAAATAATTGATAAGCTATTTACTGTGAACTGTATTATATACGATGCTTGAGGGATATCTATATGTTATAAGGGTAAATATGTAGATTGTTAACCTAGTCGTAGTCAAGCTTAGGCTTGGTACCCGATAATTATTTACCAAAAGAATTCAGTTTATTATTGTAACATAGACCTAAAAAATCTATAAAACAACTTTTAACAACGGATCTCTTGGTTCTCGCATCGATGAAGAACGTAGCAAAGTGCGATAACTAGTGTGAATTGCATATTCAGTGAATCATCGAGTCTTTGAACGCAACTTGCACTCATTGGTACTCCAATGAGTACGCCTGTTTCAGTATCAAAAACAACCCTCATTCAACATTTTTGTTGAATGGATTTGAGAGTGTGGCATCCTTTAAATAAATATGGCCTGAATTTTCTTGCCTATCCTTTTTTTTATTAAAAAGAAGTATATGCTTGGGGCCTCCCAAATAAACTTTTAAACTTGATCTGAAATCAGGTGGGATTACCC
>CNUFC_CY223_c2_Mucor_kunryangriensis_518_bp
ATCATTAAATAATTGATAAGCTATTTACTGTGAACTGTATTATATACGATGCTTGAGGGATATCTATATGTTATAAGGGTAAATATGTAGATTGTTAACCTAGTCGTAGTCAAGCTTAGGCTTGGTACCCGATAATTATTTACCAAAAGAATTCAGTTTATTATTGTAACATAGACCTAAAAAATCTATAAAACAACTTTTAACAACGGATCTCTTGGTTCTCGCATCGATGAAGAACGTAGCAAAGTGCGATAACTAGTGTGAATTGCATATTCAGTGAATCATCGAGTCTTTGAACGCAACTTGCACTCATTGGTACTCCAATGAGTACGCCTGTTTCAGTATCAAAAACAACCCTCATTCAACATTTTTGTTGAATGGATTTGAGAGTGTGGCATCCTTTAAATAAATATGGCCTGAATTTTCTTGCCTATCCTTTTTTTTATTAAAAAGAAGTATATGCTTGGGGCCTCCCAAATAAACTTTTAAACTTGATCTGAAATCAGGTGGGATTACCC
>CNUFC_CY223_c3_Mucor_kunryangriensis_518_bp
ATCATTAAATAATTGATAAGCTATTTACTGTGAACTGTATTATATACGATGCTTGAGGGATATCTATATGTTATAAGGGTAAATATGTAGATTGTTAACCTAGTCGTAGTCAAGCTTAGGCTTGGTACCCGATAATTATTTACCAAAAGAATTCAGTTTATTATTGTAACATAGACCTAAAAAATCTATAAAACAACTTTTAACAACGGATCTCTTGGTTCTCGCATCGATGAAGAACGTAGCAAAGTGCGATAACTAGTGTGAATTGCATATTCAGTGAATCATCGAGTCTTTGAACGCAACTTGCACTCATTGGTACTCCAATGAGTACGCCTGTTTCAGTATCAAAAACAACCCTCATTCAACATTTTTGTTGAATGGATTTGAGAGTGTGGCATCCTTTAAATAAATATGGCCTGAATTTTCTTGCCTATCCTTTTTTTTATTAAAAAGAAGTATATGCTTGGGGCCTCCCAAATAAACTTTTAAACTTGATCTGAAATCAGGTGGGATTACCC
>CBS_416_67_Mucor_zychae_JN206199_518_bp
ATCATTAAATAA--TATGGGCATTTTACTGTGAACTGTATTATATACGGCGTTTGAGGAATGTCTAAATGTCATAAGGGTAGGCATATAGAATGTTAACCTAGTCGTAGTCAGGCTTAGGCTTGGTACCCTATTATTATTTACCAAAAGAATTCAGTTAATAATCGTAACATAGATCTAAACAGTCTATAAAACAACTTTTAACAATGGATCTCTTGGTTCTCGCATCGATGAAGAACGTAGCAAAGTGCGATAACTAGTGTGAATTGCATATTCAGTGAATCATCGAGTCTTTGAACGCAACTTGCACTCATTGGTATTCCAATGAGTACGCCTGTTTCAGTATCAAAAACATCCCTCATTCAATATTTTTGTTGAATGGATTTGAGAATATGATATTCTTTAAATTATTA-GGCCTGAATTTTCCTGCCTATCCTTTTTTTTATTAAAAAAAAGTATAAGCATGGGGCCTCTCAAATAAATTTTTAAATTTGATCTGAAATCAGGTGGGAATACCC
>CBS_243_57_Ellisomyces_anomalus_JN205992_518_bp
ATCATTAAATAATCAATAATTTATTTACTGTGAACTGTATTATACTTGACGCCTGAGGGATGTTCCAGTGCTATAAGGATAGGCACTGGGAATGTTAACCGAGTCATAATCAAGCTTAGGCTTGGTATCCTATTATTATTTACCAAAAGAATTCAGAATAATATTGTAACATAGACGTAAAAAATCTATAAAACAACTTTTAACAACGGATCTCTTGGTTCTCGCATCGATGAAGAACGTAGCAAAGTGCGATAACTAGTGTGAATTGCATATTCAGTGAATCATCGAGTCTTTGAACGCAACTTGCGCTCATTGGTATTCCAATGAGCACGCCTGTTTCAGTATCAAAACAAACCCTCTATCCAGCTTGTTGAATAGGATGACTGAGAGTCCGAACCTCTTGAAATGACAAAGGCCTGATCTTTAATGCCTGAACTTTTTTTTAATAAAGAGAAGCTCTTGCGTGGGGCCTCCCAAATAACTTTTTAAATTTGATCTGAAATCAGGTGGGATTACCC
>CBS_282_78_Mucor_fuscus_JN206201_518_bp
ATCATTAAATAATTAATAATTTATTTACTGTGAACTGTATTATGTATGGCGCTTGAGAGATGTCTGGACATTATATAGGTAGATGTTCAGAATGCTAATCGAGCCATAATCAAGCTTAGGCTTGGTACCTTATTATTATTTACCAAAAGAATTCAGTATAATATTGTAACATAGACCTAAAAAATCTATAAAACAACTTTTAACAACGGATCTCTTGGTTCTCGCATCGATGAAGAACGTAGCAAAGTGCGATAACTAGTGTGAATTGCATATTCAGTGAATCATCGAGTCTTTGAACGCAACTTGCGCCTTTTGGTATTCCAAAAGGCACGCCTGTTTCAGTATCAAAAACAACCCTCTTTCAAACTTTTGTTTAAAAGGATTTGAGAGTAAAAGATTCTTTAAATATCTAAGGCCTGAGTTTTACTGCCTAAACTTTTTTTTAATAAAGGAAAGCTTTTGTATGGGGCCTCCCAAATAAATTTTTAAATTTGATCTGAAATCAGGTGGGATTACCC
>CBS_638_74_Mucor_fuscus_JN206205_518_bp
ATCATTAAATAATTAATAATTTATTTACTGTGAACTGTATTATGCATGGCGCTTGAGAGATGTCTGGACATTATATAGGTAGATGTTCAGAATGCTAATCGAGCCATGATCAAGCTTAGGCTTGGTACCTTATTATTATTTACCAAAAGAATTCAGTATAATATTGTAACATAGACCTAAAAAATCTATAAAACAACTTTTAACAACGGATCTCTTGGTTCTCGCATCGATGAAGAACGTAGCAAAGTGCGATAACTAGTGTGAATTGCATATTCAGTGAATCATCGAGTCTTTGAACGCATCTTGCGCCTTTTGGTATTCCAAGAGGCACGCCTGTTTCAGTATCAAAAACAACCCTCTTTCAAACTTTGCTTTGAAAGGATTTGAGAGTAAAAGACTCTTTAAAYATATAAGGCCTGAATTTTACTGCCTAAACTTTTTTTTAATAAAGGAAAGCTTTTGCATGGGGCCTCCCAAATAAATTTTTAAATTTGATCTGAAATCAGGTGGGATTACCC
>CBS_141_20_Mucor_exponens_JN206206_518_bp
ATCATTAAATAATTAATAATTTATTTACTGTGAACTGTATTATGCATGGCGTTTGAGAGATGTCTGGACACTATATAGGTAGGTGTTCAGAATGTTAATCGAGCCATGATCAAGCTTAGGCTTGGTACCTTATTATTATTTACCAAAAGAATTCAGTATAATATTGTAACATAGACCTAAAAAATCTATAAAACAACTTTTAACAACGGATCTCTTGGTTCTCGCATCGATGAAGAACGTAGCAAAGTGCGATAACTAGTGTGAATTGCATATTCAGTGAATCATCGAGTCTTTGAACGCATCTTGCGCCTTTTGGTATTCCAAGAGGCACGCCTGTTTCAGTATCAAAAACAACCCTCTTTCAAGCTTTTGTTTGAAAGGATTTGAGAGTAAGAGACTCTTTAAACTACAAAGGCCTGGATTTTACTGCCTGAACTTTTTTTTAATAAAGGAAAGCTCTTGCGTGGGGCCTATCAAACAAATCTTTAAACTTGATCTGAAATCAGGTGGGATTACCC
>CBS_143_85_Mucor_laxorrhizus_JN206209_518_bp
ATCATTAAATAATTAATAATCTATTTACTGTGAACTGTATTACGCATGGCGCTTGAGAGATGCTTAGACACTATATGGATAGGTGTTTAAGATGCTAATCGAGCCATGATCAAGCTTAGGCTTGGTATCCTATTATTATTTACCAAAAGAATTCAGTATAATATTGTAACATAGACCTAAAAAATCTATAAAACAACTTTTAACAACGGATCTCTTGGTTCTCGCATCGATGAAGAACGTAGCAAAGTGCGATAACTAGTGTGAATTGCATATTCAGTGAATCATCGAGTCTTTGAACGCATCTTGCACCTGTTGGTATTCCAACAGGTACGCCTGTTTCAGTATCAAAAACATCCCTCTTTCAAATCTTTTTTTGAAAGGACTTGAGGGTAAGAAACTCTTTAAACTACTAAGGCCTGGATTTTACTGCCTGAACTTTTTTTTAATAAAGGAAAGCTCTTGCGTGAGGCCTCTCAAACAATTTTTTAAACTTGATCTGAAATCAGGTGGGATTACCC
>URM_7223_Mucor_caatinguensis_KT960377_518_bp
ATCATTAAATAAACGGTAATTCTTTTACTGTGAACTGTTTTATGCATGGCGTTAACGGGATGTCTATATGCCATAGGGGTAGGGGTATAGAATGTTAACCTAGTCATGGTCAAGCTTGAGCTTGGTACCCTATTATTATTTACCAAAAGAATTCAGTTTATAATTGTAACATGGGCCAAAAAAGCCTATAAAACAACTTTTAACAATGGATCTCTTGGTTCTCGCATCGATGAAGAACGTAGCAAAGTGCGATAACTAGTGTGAATTGCATATTCAGTGAATCATCGAGTCTTTGAACGCATCTTGCACTCAATGGTATTCCGTTGAGTACACCTGTTTCAGTATCATAAAAT?????????????????????????????????????????????????????????????????????????????????????????????????????????????????????????????????????????????????????????????????????
>URM_7223_2_Mucor_caatinguensis_KT960375_518_bp
ATCATTAAATAAACGGTAATTCTTTTACTGTGAACTGTTTTATGCATGGCGTTAACGGGATGTCTATATGCCATAGGGGTAGGGGTATAGAATGTTAACCTAGTCATGGTCAAGCTTGAGCTTGGTACCCTATTATTATTTACCAAAAGAATTCAGTTTATAATTGTAACATGGGCCAAAAGAGCCTATAAAACAACTTTTAACAATGGATCTCTTGGTTCTCGCATCGATGAAGAACGTAGCAAAGTGCGATAACTAGTGTGAATTGCATATTCAGTGAATCATCGAGTCTTTGAACGCATCTTGCACTCAATGGTATTCCGTTGAGTACACCTGTTTCAGTATCATAAAAT?????????????????????????????????????????????????????????????????????????????????????????????????????????????????????????????????????????????????????????????????????
>URM_7223_1_Mucor_caatinguensis_KT960376_518_bp
ATCATTAAATAAACGGTAATTCTTTTACTGTGAACTGTTTTATGCATGGCGTTAACGGGATGTCTATATGCCATAGGGGTAGGGGTATAGAATGTTAACCTAGTCATGGTCAAGCTTGAGCTTGGTACCCTATTATTATTTACCAAAAGAATTCAGTTTATAATTGTAACATGGGCCAAGAAAGCCTATAAAACAACTTTTAACAATGGATCTCTTGGTTCTCGCATCGATGAAGAACGTAGCAAAGTGCGATAACTAGTGTGAATTGCATATTCAGTGAATCATCGAGTCTTTGAACGCATCTTGCACTCAATGGTATTCCGTTGAGTACACCTGTTTCAGTATCATAAAAT?????????????????????????????????????????????????????????????????????????????????????????????????????????????????????????????????????????????????????????????????????
>CNUFC_CY102_c2_Mucor_grylli_518_bp
ATCATTAAATAATTGATAAAATATTTACTGTGAAATGTATTATTTTTGGCGATAAAGGGATGTCTATATATCATAAGGGTAGACTTATAGAATGTTAACCAAGTCGAAGTCAGATTTATGTCTGGTACCCGATTATTATTTACCAAAAGAATTCAGTTTAAAAATGTAACATAGATGTAAAAAGTCTATAAAACAACTTTTAACAACGGATCTCTTGGTTCTCGCATCGATGAAGAACGTAGCAAAGTGCGATAACTAGTGTGAATTGCATATTCAGTGAATCATCGAGTTTTTGAACGCAACTTGCACTCAATGGTATTCCAGTGAGTACGCCTGTTTCAGTATCAAAATCAACCCTCATTCAAAATTTTTTTTGAGTGGACTTGAGGATACGAGATTCTTTAAATAACTAAGGCCTGAATTTTCATGCCTATACTTTTTTTTATTTAAAAAGGAGTATTAAGTGGGGCCTCCCAAATAAATTTTAAACCTTGATCTGAAATCAGGTGGGATTACCC
>CNUFC_CY102_c1_Mucor_grylli_518_bp
ATCATTAAATAATTGATAAAATATTTACTGTGAAATGTATTATTTTTGGCGATAAAGGGATGTCTATATATCATAAGGGTAGACTTATAGAATGTTAACCAAGTCGAAGTCAGATTTATGTCTGGTACCCGATTATTATTTACCAAAAGAATTCAGTTTAAAAATGTAACATAGATGTAAAAAGTCTATAAAACAACTTTTAACAACGGATCTCTTGGTTCTCGCATCGATGAAGAACGTAGCAAAGTGCGATAACTAGTGTGAATTGCATATTCAGTGAATCATCGAGTTTTTGAACGCAACTTGCACTCAATGGTATTCCAGTGAGTACGCCTGTTTCAGTATCAAAATCAACCCTCATTCAAAATTTTTTTTGAGTGGACTTGAGGATACGAGATTCTTTAAATAACTAAGGCCTGAATTTTCATGCCTATACTTTTTTTTATTTAAAAAGGAGTATTAAGTGGGGCCTCCCAAATAAATTTTAAACCTTGATCTGAAATCAGGTGGGATTACCC
>URM_7640_Mucor_pernambucoensis_MH155323_518_bp
ATCATTAAATAA---------ATTTTACTGTGAATCGTATGATGCATGTCGCTGAGGAATGCCCGCTACATCATAAGGGTAGATGTATGGGATGTTAACCGAGACATGGTCAAGAATCTGCTTGGTACCCGATCATTTCTTACCAAAAGAATTCAGTTATATATCGTAACATAGGCGTAAAAAACCTATAAAACAACTTTTAACAACGGATCTCTTGGTTCTCGCATCGATGAAGAACGTAGCAAAGTGCGATAACTAGTGTGAATTGCATATTCAGTGAATCATCGAGTCTTTGAACGCAACTTGCACTTAATGGTATTCCATTGAGTATGCCTGTTTCAGTATCAAAAACAACCCTCCTTCAAACTTTTGTTTGAATGGGATTGGGAGCTAGAGATTTCTTAAATCACCAAGGCTCAAGCAAGCCTGCCGACATTTTTTTTAATAAAAAGAATGGAAGCAAAGGAAGCCTCCCAAAGAATTTTTAACTCTTGATCTGAAATCAGGTAGGATTACCC
>CNUFC_CY22_c3_Mucor_hyangburmii_518_bp
ATCATTAAATAAATATCTCTCAATTTACTGTGAACTGTTGGATTCACGATGCTGAGGAATGCCTGGGAAACTATATGGGTAGGTCTCTGGGATGTTAACCGAGTCGTGGTCAGGTTTAAGTCTGGTACCCTATTATTATTTACCAAAAGAATTCAGCTTAATAATGTAACATAGGCCTAAAAAGTCTATAAAACAACTTTTAACAACGGATCTCTTGGTTCTCGCATCGATGAAGAACGTAGCAAAGTGCGATAACTAGTGTGAATTGCATATTCAGTGAATCATCGAGTCTTTGAACGCAACTTGCACTCAATGGTATTCCATTGAGTACGCCTGTTTCAGTATCAAAAACAACCCTTACTCTCAATTTTTTTTGAGTAGACTTGGGCTTAGGTTCTGCCTGAAATGATTAGGCTTCTGGCCTGCTTGAACCTGTTCTCCTTAATTTACGGGTGGTGATCAGTGTCTGCCTCCCAAATAAATTTTTAAATTTGATCTGAAATCAGGTGGGATTACCC
>CNUFC_CY22_c1_Mucor_hyangburmii_518_bp
ATCATTAAATAAATATCTCTCAATTTACTGTGAACTGTTGGATTCACGATGCTGAGGAATGCCTGGGAAACTATATGGGTAGGTCTCTGGGATGTTAACCGAGTCGTGGTCAGGTTTAAGTCTGGTACCCTATTATTATTTACCAAAAGAATTCAGCTTAATAATGTAACATAGGCCTAAAAAGTCTATAAAACAACTTTTAACAACGGATCTCTTGGTTCTCGCATCGATGAAGAACGTAGCAAAGTGCGATAACTAGTGTGAATTGCATATTCAGTGAATCATCGAGTCTTTGAACGCAACTTGCACTCAATGGTATTCCATTGAGTACGCCTGTTTCAGTATCAAAAACAACCCTTACTCTCAATTTTTTTTGAGTAGACTTGGGCTTAGGTTCTGCCTGAAATGATTAGGCTTCTGGCCTGCTTGAACCTGTTCTCCTTAATTTACGGGTGGTGATCAGTGTCTGCCTCCCAAATAAATTTTTAAATTTGATCTGAAATCAGGTGGGATTACCC
>CBS_251_35_Mucor_falcatus_JN206250_518_bp
ATCATTAAAAAATCAATGATTACTTTACTGTGAACTGTTTTATGTATGACATTAAGGGGATGCCAGTATGCTATAAGGGTAGGTATACTGGATGCTAACCTAGTCATAGTCAAGTCTGAGCTTGGTACCCAATAATTACTTACCAAAACTATACATTTTTAAAATTTAACATAGATGT-AAAAGTCTATAAAACAACTTTTAGTAATGGATCTCTTGGTTCTCGCATCGATGAAGAACGTAGCAAAGTGCGATAACTAGTGTGAATTGCATATTCAGTGAATCATCGAGTCTTTGAACGCAACTTGCACTCATTGGTATTCCAATGAGTACACCTGTTTCAGTATCATAATCAACCCTTATCCTCTATGCGGATAGATCATACTTGAGTAGGGTCAATACTTTAAATAAGTAGGGTTCAAAAGTTGCCGGGTTTTTTTAATGCATTTTAAAAATTGATCGTATGGATTAACGTCATATCCGTTTATTCAAATTGATCTGAAATCAGGTGGGATTACCC
>CBS_252_35_Mucor_falcatus_JN206249_518_bp
ATCATTAAAAAATCAATGATTACTTTACTGTGAACTGTTTTATGTATGACATTAAGGGGATGCCAGTATGCTATAAGGGTAGGTATACTGGATGCTAACCTAGTCATAGTCAAGTCTGAGCTTGGTACCCAATAATTACTTACCAAAACTATACATTTTTAAAATTTAACATAGATGT-AAAAGTCTATAAAACAACTTTTAGTAATGGATCTCTTGGTTCTCGCATCGATGAAGAACGTAGCAAAGTGCGATAACTAGTGTGAATTGCATATTCAGTGAATCATCGAGTCTTTGAACGCAACTTGCACTCATTGGTATTCCAATGAGTACACCTGTTTCAGTATCATAATCAACCCTTATCCTCTATGCGGATAGATCATACTTGAGTAGGGTCAATACTTTAAATAAGTAGGGTTCAAAAGTTGCCGGGTTTTTTTAATGCATTTTAAAAATTGATCGTATGGATTAACGTCATATCCGTTTATTCAAATTGATCTGAAATCAGGTGGGATTACCC
