# Supplementary material for: Discovery of Three New Mucor Species Associated with Cricket Insects in Korea
Source: J Fungi (Basel). 2022 Jun 3;8(6):601. doi: 10.3390/jof8060601 (PMC9224827; doi:10.3390/jof8060601)
Supplement: Supplementary file 1 [file jof-08-00601-s001.zip › Supplementary Material File S1 and S2/File S2_Mucor spp_sequence_alignment_LSU.fas]

>CBS_292_63_Mucor_azygosporus_JN206497_667_bp
TGATTTCCCTAGTAACGGCGAGTGAAGAGGAAAGAGCTCAAAGTTGGAACCTGTTTGGCTTAGCTAAACCGGATTGTAAACTGTAGAAACGTTTTCCTGGCACGCCAGATAAATAAGTCCTTTGGAACAGGGCATCATAGAGGGTGAGAATCCCGTCTTTGGTCTGAGCTGTTGTCTTTTGTGATACGTTTTCAAAGAGTCAGGTTGTTTGGGAATGCAGCCTAAATTGGGTGGTAAATCTCACCTAAAGCTAAATATTTGCGAGAGACCGATAGCGAACAAGTACCGTGAGGGAAAGATGAAAAGAACTTTGAAAAGAGAGTTAAACAGTATGTGAAATTGTTAAAAGGGAACCGTTTGGAGCCAGACTGGCTTGATCGTAATCAATCTAGGTTTCGACCTGGATGCACTTGCGGTCTATGCCTGCCAACGACAGTTCTTTTTGAAGGATAAAACTAGGAGGAATGTGGCCCCTCGGGGTGTTATAGCCTTCTAGATAATACTTTGATTGGGACTGAGGAACGCAGTGAATGCTTTTGGCGAAATTGCTGAGCGCTTTTGTTGATAGATGTTAGAATTTCTGCTTCGGGTGGTGCTAATGTCTAAAGATGAAACCCGTTTAGTTAATTTTCTATTCACTTAGGTTGTTGGCTTAATGACTCTAATG
>CBS_652_78_Mucor_prayagensis_JN206498_667_bp
TGATTTCCCYAGTAACGGCGAGTGAAGAGGAAAGAGCTCAAAGTTGGAACCTGTTTGGCTTAGCTAAACCGGATTGTAAACTGTAGAAACGTTTTCCTGRCACGCCAGATAAATAAGTCCTTTGGAACAGGGCATCATAGAGGGTGAGAATCCCGTCTTTGGTCTGAGCTGTTGTCTTTTGTGATACGTTTTCAAAGAGTCAGGTTGTTTGGGAATGCAGCCTAAATTGGGTGGTAAATCTCACCTAAAGCTAAATATTTGCGAGAGACCGATAGCGAACAAGTACCGTGAGGGAAAGATGAAAAGAACTTTGAAAAGAGAGTTAAACAGTATGTGAAATTGTTAAAAGGGAACCGTTTGGAGCCAGACTGGCTTGATCGTAATCAATCTAGGTTTCGACCTGGATGCACTTGCGGTCTATGCCTGCCAACGACAGTTCTTTTTGAAGGATAAAACTAGGAGGAATGTGGCCCCTCGGGGTGTTATAGCCTTCTAGATAATACTTTGATTGGGACTGAGGAACGCAGTGAATGCTTATGGCGAAATTGCTGAGCGCTTTTGTTGATAGATGTTAGAATTTCTGCTTCGGGTGGTGCTGATGTCTAAAGATAAAACTCGTTTGGTTAATTTTCTATTCACTTAGGTTGTTGGCTTAATGACTCTAATG
>CBS_816_70_Mucor_prayagensis_JN206496_667_bp
TGATTTCCCTAGTAACGGCGAGTGAAGAGGAAAGAGCTCAAAGTTGGAACCTGTTTGGCTTAGCTAAACCGGATTGTAAACTGTAGAAACGTTTTCCTGGCACGCCAGATAAATAAGTCCTTTGGAACAGGGCATCATAGAGGGTGAGAATCCCGTCTTTGGTCTGAGCTGTTGTCTTTTGTGATACGTTTTCAAAGAGTCAGGTTGTTTGGGAATGCAGCCTAAATTGGGTGGTAAATCTCACCTAAAGCTAAATATTTGCGAGAGACCGATAGCGAACAAGTACCGTGAGGGAAAGATGAAAAGAACTTTGAAAAGAGAGTTAAACAGTATGTGAAATTGTTAAAAGGGAACCGTTTGGAGCCAGACTGGCTTGATCGTAATCAATCTAGGTYTCGACCTGGATGCACTTGCGGTCTATGCCTGCCAACGACAGTTCTTTTTGAAGGATAAAACTAGGAGGAATGTAGCCCCTCGGGGTGTTATAGACTTCTAGATAATACTTTGATTGGGACTGAGGAACGCAGTGAATGCTTATGGCGAAATTGCTAGGCGCTTTTGTTGATAGATGTTAGAATTTCTGCTTCGGGTGGTGCTGATGTCTAAAGATAAAACTCGTTTGGTTAATTTTCTATTCACTTAGGTTGTTGGCTTAATGACTCTAATG
>CBS_650_78_Mucor_ardhlaengiktus_JN206499_667_bp
TGATTTCCCTAGTAACGGCGAGTGAAGAGGAAAGAGCTCAAAGTTGGAACCTGTTTGGCTTAGCTAAACCGGATTGTAAACTGTAGAAACGTTTTCCTGGCACGCCAGATAAATAAGTCCTTTGGAACAGGGCATCATAGAGGGTGAGAATCCCGTCTTTGGTCTGAGCTGTTGTCTTTTATGATACGTTTTCAAAGAGTCAGGTTGTTTGGGAATGCAGCCTAAATTGGGTGGTAAATCTCACCTAAAGCTAAATATTTGCGAGAGACCGATAGCGAACAAGTACCGTGAGGGAAAGATGAAAAGAACTTTGAAAAGAGAGTTAAACAGTATGTGAAATTGTTAAAAGGGAACCGTTTGGAGCCAGACTGGCTTGATCGTAATCAATCTAGGTTTCGACCTGGGTGCACTTGCGGTCTATGCCTGCCAACGACAGTTCTTTCTGAAGGATAAAACTAGGAGGAATGTGGCCCCTCGGGGTGTTATAGCCTCTTAGATAATACTTTGGATGGGACTGAGGAACGCAGTGAATGCTTATGGCGAAATTGCTAGGCGCTTTTGTTGATAGATGTTAGAATTTCTACTTCGGGTAGTGCTAATGTCTAAAGGTAAAACTCGTTTGGTTAATTTTCTATTCACTTAGGTTGTTGGCTTAATGACTCTAATG
>CBS_210_80_Mucor_ardhlaengiktus_JN206504_667_bp
TGATTTCCCTAGTAACGGCGAGTGAAGAGGAAAGAGCTCAAAGTTGGAACCTGTTTGGCTTAGCTAAACCGGATTGTAAACTGTAGAAACGTTTTCCTGACACGCCAGATAAATAAGTCCTTTGGAACAGGGCATCATAGAGGGTGAGAATCCCGTCTTTGGTCTGAGCTGTTGTCTTTTGTGATACGTTTTCAAAGAGTCAGGTTGTTTGGGAATGCAGCCTAAATTGGGTGGTAAATCTCACCTAAAGCTAAATATTTGCGAGAGACCGATAGCGAACAAGTACCGTGAGGGAAAGATGAAAAGAACTTTGAAAAGAGAGTTAAACAGTATGTGAAATTGTTAAAAGGGAACCGTTTGGAGCCAGACTGGCTTGATCGTAATCAATCTAGGTTTCGACCTGGATGCACTTGCGGTCTATGCCTGCCAACGACAGTTCTTTCTGAAGGATAAAACTAGGAGGAATGTGGCCCCTCGGGGTGTTATAGCCTCTTAGATAATACTTTGGATGGGACTGAGGAACGCAGTGAATGCTTATGGCGAAATTGCTAGGCGCTTTTGTTGATAGATGTTAGAATTTCTACTTCGGGTAGTGCTGATGTCTAAAGGTAAAACTCGTTTGGTTAATTTTCTATTCACTTAGGTTGTTGGCTT-ATGACTCTAATG
>CBS_763_74_Mucor_amphibiorum_HM849688_667_bp
TGATTTCCCTAGTAACGGCGAGTGAAGAGGAAAGAGCTCAAAGTTGGAACCTGTTTGGCTTAGCTAAACCGGATTGTAAACTGTAGAAACGTTTTCCTGGCACGCCAGATAAATAAGTCCTTTGGAACAGGGCATCATAGAGGGTGAGAATCCCGTCTTTGGTCTGAGCTGTTGTCTTTTGTGATACGTTTTCAAAGAGTCAGGTTGTTTGGGAATGCAGCCTAAATTGGGTGGTAAATCTCACCTAAAGCTAAATATTTGCGAGAGACCGATAGCGAACAAGTACCGTGAGGGAAAGATGAAAAGAACTTTGAAAAGAGAGTTAAACAGTATGTGAAATTGTTAAAAGGGAACCGTTTGGAGCCAGACTGGCTTGATCGTAATCAATCTAGGTTTCGACCTGGATGCACTTGCGGTCTATGCCTGCCAACGACAGTTCTTTCTGAAGGATAAAACTAGGAGGAATGTGGCCCCTCGGGGTGTTATAGCCTTCTAGATAATACTTTGGATGGGACTGAGGAACGCAGTGAATGCTTATGGCGAGATTACTAGGCGCTTTTGTTAATGGATGTTAGAATTTCTGCTTCGGGTGGTGCTAATGTCTTGCGATAAAACTCGTTTGGATAATTTTCTATTCACTTAGGTTGTTGGCTTAATGACTCTAATG
>CBS_735_70_Mucor_nederlandicus_JN206503_667_bp
TGATTTCCCTAGTAACGGCGAGTGAAGAGGAAAGAGCTCAAAGTTGGAACCTGTTTGGCTTAGCTAAACCGGATTGTAAACTGTAGAAACGTTTTCCTGATACGCCAGACAAATAAGTCCTTTGGAACAGGGCATCATAGAGGGTGAGAATCCCGTCTTTGGTCTGAGCTGTTGTCTTTTGTGATACGTTTTCAAAGAGTCAGGTTGTTTGGGAATGCAGCCTAAATTGGGTGGTAAATCTCACCTAAAGCTAAATATTTGCGAGAGACCGATAGCGAACAAGTACCGTGAGGGAAAGATGAAAAGAACTTTGAAAAGAGAGTTAAACAGTATGTGAAATTGTTAAAAGGGAACCGTTTGGAGCCAGACTGGCTTGATCGTAATCAATCTAGGTTTCGACCTGGATGCACTTGCGGTCTATGCCTGCCAACGACAGTTCTTTCTGAAGGATAAAACTAGGAGGAATGTGGCCCCTCGGGGTGTTATAGCCTTTTAGATAATACTTTGGATGGGACTGAGGAACGCAGTGAATGCTTATGGCGAGATTGCTAGGCGCTTTTGTTAATAAATGTCAGAATTTCTGCTTCGGGTGGTGCTGATGTTTAAAGATGGAACCCGTTTGGTTAATTTTCTATTCACTTAGGTTGTTGGCTTAATGACTCTAATG
>CBS_255_36_Mucor_inaequisporus_JN206502_667_bp
TGATTTCCCTAGTAACGGCGAGTGAAGAGGAAAGAGCTCAAAGTTGGAACCTGTTTGGCTTAGCTAAACCGGATTGTAAACTGTAGAAACGTTTTCCTGATACGCCAGACAAATAAGTCCTTTGGAACAGGGCATCATAGAGGGTGAGAATCCCGTCTTTGGTCTGAGCTGTTGTCTTTTGCGATACGTTTTCAAAGAGTCAGGTTGTTTGGGAATGCAGCCTAAATTGGGTGGTAAATCTCACCTAAAGCTAAATATTTGCGAGAGACCGATAGCGAACAAGTACCGTGAGGGAAAGATGAAAAGAACTTTGAAAAGAGAGTTAAACAGTATGTGAAATTGTTAAAAGGGAACCGTTTGGAGCCAGACTGGCTTGATCGTAATCAATCTAGGTTTCGACCTGGATGCACTTGCGGTCTATGCCTGCCAACGACAGTTCTTTCTGAAGGATAAAACTAARAGGAATGTGGCCCCTCGGGGTGTTATAGCCTTTTMGATAATACTTTGGATGGGACTGAGGAACGCAGTGAATGCTTATGGCGAGATTGCTAGGCGCTTTTGTTAATATATGTCAGAATTTCTGCTTCGGGTGGTGCTGATGTCTAAAGATRAAACCCGCTTGGTTAATTTTCTATTCACTTAGGTTGTTGGCTTAATGACTCTAATG
>CBS_496_66_Mucor_inaequisporus_JN206501_667_bp
TGATTTCCCCAGTAACGGCGAGTGAAGAGGAAAGAGCTCAAAGTTGGAACCTGTTTGGCTTAGCTAAACCGGATTGTAAACTGTAGAAACGTTTTCCTGATACGCCAGACAAATAAGTCCTTTGGAACAGGGCATCATAGAGGGTGAGAATCCCGTCTTTGGTCTGAGCTGTTGTCTTTTGCGATACGTTTTCAAAGAGTCAGGTTGTTTGGGAATGCAGCCTAAATTGGGTGGTAAATCTCACCTAAAGCTAAATATTTGCGAGAGACCGATAGCGAACAAGTACCGTGAGGGAAAGATGAAAAGAACTTTGAAAAGAGAGTTAAACAGTATGTGAAATTGTTAAAAGGGAACCGTTTGGAGCCAGACTGGCTTGATTGTAATCAATCTAGGTTTCGACCTGGATGCACTTGCAGTCTATGCCTGCCAACGACAGTTCTTTCTGAAGGATAAAACTAAGAGGAATGTGGCCCCTCGGGGTGTTATAGCCTTTTAGATAATACTTTGGATGGGACTGAGGAACGCAGTGAATGCTTATGGCGAGATTGCTAGGCGCTTTTGTTAATATATGTCAGAATTTCTGCTTCGGGTGGTGCTGATGTGTAAAGATGAAACTCGCTTGGTTAATTTTCTATTCACTTAGGTTGTTGGCTTAATGACTCTAATG
>CBS_351_50_Mucor_inaequisporus_JN206500_667_bp
TGATTTCCCTAGTAACGGCGAGTGAAGAGGAAAGAGCTCAAAGTTGGAACCTGTTTGGCTTAGCTAAACCGGATTGTAAACTGTAGAAACGTTTTCCTGATACGCCAGACAAATAAGTCCTTTGGAACAGGGCATCATAGAGGGTGAGAATCCCGTCTTTGGTCTGAGCTGTTGTCTTTTGCGATACGTTTTCAAAGAGTCAGGTTGTTTGGGAATGCAGCCTAAATTGGGTGGTAAATCTCACCTAAAGCTAAATATTTGCGAGAGACCGATAGCGAACAAGTACCGTGAGGGAAAGATGAAAAGAACTTTGAAAAGAGAGTTAAACAGTATGTGAAATTGTTAAAAGGGAACCGTTTGGAGCCAGACTGGCTTGATTGTAATCAATCTAGGTTTCGACCTGGATGCACTTGCGGTCTATGCCTGCCAACGACAGTTCTTTCTGAAGGATAAAACTAAGAGGAATGTGGCCCCTCGGGGTGTTATAGCCTTTTAGATAATACTTTGGATGGGACTGAGGAACGCAGTGAATGCTTATGGCGAGATTGCTAGGCGCTTTTGTTGATATATGTCAGAATTTCTGCTTCGGGTGGTGCTGATGTATAAAGATGAAACTCGTTTGGTTAATTTTCTATTCACTTAGGTTGTTGGCTTAATGACTCTAATG
>CNUFC_MSW21_2_Mucor_fluvii_MF667996_667_bp
????????????????????????????GGAAAGAGCTCAAAGTTGGAACCTGTTTGGCTTAGCTAAACCGGATTGTAAACTGTAGAGACGTTTTCCTGACACGCCAGACAAATAAGTCCTTTGGAACAGGGCATCATAGAGGGTGAGAATCCCGTCTTTGGTCTGAGCTGTTGTCTTTTGTGATACGTTTTCAAAGAGTCAGGTTGTTTGGGAATGCAGCCTAAATTGGGTGGTAAATCTCACCTAAAGCTAAATATTTGCGAGAGACCGATAGCGAACAAGTACCGTGAGGGAAAGATGAAAAGAACTTTGAAAAGAGAGTTAAACAGTATGTGAAATTGTTAAAAGGGAACCGTTTGGAGCCAGACTGGCTTGATCGTAATCAATCTAGGTTTCGACCTGGATGCACTTGCGGTCTATGCCTGCCAACGACAGTTCTTTCTGAAGGATAAAACTAAGAGGAATGTGGCCCCTCGGGGTGTTATAGCCTTTTAGATAATACTTTGGATGGGACTGAGGAACGCAGTGAATGCTTATGGCGAGATTGCTAGGCGCTTTTGTTGATATATGTCAGAATTTCTGCTTCGGGTGGTGCTGATGTCTAAAGATGAAACCCGTTTGGTTAATTTTCTATTCACTTAGGTTGTTGGCTTAATGACTCTAATG
>CNUFC_MSW21_1_Mucor_fluvii_MF667995_667_bp
???????????????????????????????????GCTCAAAGTTGGAACCTGTTTGGCTTAGCTAAACCGGATTGTAAACTGTAGAGACGTTTTCCTGACACGCCAGACAAATAAGTCCTTTGGAACAGGGCATCATAGAGGGTGAGAATCCCGTCTTTGGTCTGAGCTGTTGTCTTTTGTGATACGTTTTCAAAGAGTCAGGTTGTTTGGGAATGCAGCCTAAATTGGGTGGTAAATCTCACCTAAAGCTAAATATTTGCGAGAGACCGATAGCGAACAAGTACCGTGAGGGAAAGATGAAAAGAACTTTGAAAAGAGAGTTAAACAGTATGTGAAATTGTTAAAAGGGAACCGTTTGGAGCCAGACTGGCTTGATCGTAATCAATCTAGGTTTCGACCTGGATGCACTTGCGGTCTATGCCTGCCAACGACAGTTCTTTCTGAAGGATAAAACTAAGAGGAATGTGGCCCCTCGGGGTGTTATAGCCTTTTAGATAATACTTTGGATGGGACTGAGGAACGCAGTGAATGCTTATGGCGAGATTGCTAGGCGCTTTTGTTGATATATGTCAGAATTTCTGCTTCGGGTGGTGCTGATGTCTAAAGATGAAACCCGTTTGGTTAATTTTCTATTCACTTAGGTTGTTGGCTTAATGACTCTAATG
>MFLUCC_21_0045_Mucor_nederlandicus_MZ433251_667_bp
TGATTTCCCTAGTAACGGCGAGTGAAGAGGAAAGAGCTCAAAGTTGGAACCTGTTTGGCTTAGCTAAACCGGATTGTAAACTGTAGAAACGTTTTCCTGATACGCCAGACAAATAAGTCCTTTGGAACAGGGCATCATAGAGGGTGAGAATCCCGTCTTTGGTCTGAGCTGTTGTCTTTTGTGATACGTTTTCAAAGAGTCAGGTTGTTTGGGAATGCAGCCTAAATTGGGTGGTAAATCTCACCTAAAGCTAAATATTTGCGAGAGACCGATAGCGAACAAGTACCGTGAGGGAAAGATGAAAAGAACTTTGAAAAGAGAGTTAAACAGTATGTGAAATTGTTAAAAGGGAACCGTTTGGAGCCAGACTGGCTTGATCGTAATCAATCTAGGTTTCGACCTGGATGCACTTGCGGTCTATGCCTGCCAACGACAGTTCTTTCTGAAGGATAAAACTAGGAGGAATGTGGCCCCTCGGGGTGTTATAGCCTTTTAGATAATACTTTGGATGGGACTGAGGAACGCAGTGAATGCTTATGGCGAGATTGCTAGGCGCTTTTGTTAATAGATGTCAGAATTTCTGCTTCGGGTGGTGCTGATGTCTAAAGATGGAACCCGTTTGGTTAATTTTCTATTCACTTAGGTTGTTGGCTTAATGACTCTAATG
>MFLU_21_0079_Mucor_chiangraiensis_MZ433250_667_bp
?????????????AACGGCGAGTGAAGAGGAAAGAGCTCAAAGTTGGAACCTGTTTGGCTTAGCTAAACCGGATTGTAAACTGTAGAAACGTTTTCCTGATACGCCAGACAAATAAGTCCTTTGGAACAGGGCATCATAGAGGGTGAGAATCCCGTCTTTGGTCTGAGCTGTTGTCTTTTGTGATACGTTTTCAAAGAGTCAGGTTGTTTGGGAATGCAGCCTAAATTGGGTGGTAAATCTCACCTAAAGCTAAATATTTGCGAGAGACCGATAGCGAACAAGTACCSTGAGGGAAAGATGAAAAGAACTTTGAAAAGAGAGTTAAACAGTATGTGAAATTGTTAAAAGGGAACCGTTTGGAGCCAGACTGGCTTGATCGTAATCAATCTAGGCTTCGGCCTGGATGCACTTGCGGTCTATGCCTGCCAACGACAGTTCTTTCTGAAGGACAAAACTAGGAGGAATGTGGCCCCTCGGGGTGTTATAGCCTTTTAGATAATACTTTGGATGGGACTGAGGAACGCAGTGAATGCTTATGGCGAGATTGCTAGGCGCTTTCGTTAATAGATGTTAGAATTTCTGCCTTGGGTGGTGCTGATGTCTAAAGATGAAACCCGCTTGGTTAATTTTCTATTCACTTAGGTCGTTGGCTTAATGACTCTAATG
>CNUFC_CY102_Mucor_grylli_OM843127_667_bp
TGATTTCCCTAGTAACGGCGAGTGAAGAGGAAAGAGCTCAAAGTTGGAACCTGTTTGGCTTAGCTAAACCGGATTGTAAACTGTAGAAACGTTTTCCTGATACGCCAGATAAATAAGTCCTTTGGAACAGGGCATCATAGAGGGTGAGAATCCCGTCTTTGGTCTGAGCTGTTATCTTTTGTGATACGTTTTCAAAGAGTCAGGTTGTTTGGGAATGCAGCCTAAATTGGGTGGTAAATCTCACCTAAAGCTAAATATTTGCGAGAGACCGATAGCGAACAAGTACCGTGAGGGAAAGATGAAAAGAACTTTGAAAAGAGAGTTAAACAGTATGTGAAATTGTTAAAAGGGAACCGTTTGGAGCCAGACTGGCTTGATTGTAATCAATCTAGGTTTCGACCTGGATGCACTTGCGGTCTATGCCTGCCAACGACAATTCTTTCTGGAGGAAAAAACTAAATGGAATGTGGCCCCTCGGGGTGTTATAGACTTTTAGAAAATACTCTGGATGGGATTGAGGAACGCAGTGAATGCTTATGGCGAGATTGCTGAGCGCTTTTGTTGATAGATGTTAGAATTTCTGCTTCGGGTGGTGCTAATGTTTAAAGATAAAACTCGTTTGGTTAATTTTCTATTCACTTAGGTTGTTGGCTTAATGACTCTAATG
>CNUFC_CY103_Mucor_grylli_OM843128_667_bp
TGATTTCCCTAGTAACGGCGAGTGAAGAGGAAAGAGCTCAAAGTTGGAACCTGTTTGGCTTAGCTAAACCGGATTGTAAACTGTAGAAACGTTTTCCTGATACGCCAGATAAATAAGTCCTTTGGAACAGGGCATCATAGAGGGTGAGAATCCCGTCTTTGGTCTGAGCTGTTATCTTTTGTGATACGTTTTCAAAGAGTCAGGTTGTTTGGGAATGCAGCCTAAATTGGGTGGTAAATCTCACCTAAAGCTAAATATTTGCGAGAGACCGATAGCGAACAAGTACCGTGAGGGAAAGATGAAAAGAACTTTGAAAAGAGAGTTAAACAGTATGTGAAATTGTTAAAAGGGAACCGTTTGGAGCCAGACTGGCTTGATTGTAATCAATCTAGGTTTCGACCTGGATGCACTTGCGGTCTATGCCTGCCAACGACAATTCTTTCTGGAGGAAAAAACTAAATGGAATGTGGCCCCTCGGGGTGTTATAGACTTTTAGAAAATACTCTGGATGGGATTGAGGAACGCAGTGAATGCTTATGGCGAGATTGCTGAGCGCTTTTGTTGATAGATGTTAGAATTTCTGCTTCGGGTGGTGCTAATGTTTAAAGATAAAACTCGTTTGGTTAATTTTCTATTCACTTAGGTTGTTGGCTTAATGACTCTAATG
>CBS_416_67_Mucor_zychae_JN206505_667_bp
TGATTTCCCTAGTAACGGCGAGTGAAGAGGAAAGAGCTCAAAGTTGGAACCTGTTTGGCTTAGCTAAACCGGATTGTAAACTGTAGAAACGTTTTCCTGGCACGCCGGATAAATAAGTCCTTTGGAACAGGGCATCATAGAGGGTGAGAATCCCGTCTTTGATCTGAGCTGTTGTCTTTTGTGATACGTTTTCAAAGAGTCAGGTTGTTTGGGAATGCAGCCTAAATTGGGTGGTAAATCTCACCTAAAGCTAAATATCTGCGAGAGACCGATAGCGAACAAGTACCGTGAGGGAAAGATGAAAAGAACTTTGAAAAGAGAGTTAAACAGTATGTGAAATTGTTAAAAGGGAACCGTTTGGAGCCAGACTGGCTTGATCGTAATCAATCTAGGTTTCGACCTGGATGCACTTGCGGTCTATGCCTGCCAACGACAATTCTTTTTGGAGGAAAAAACTAGGAGGAATGTGGCCCTTCGGGGTGTTATAGCTTCTTAGAAAATACTCTGGATGGGATTGAGGAACGCAGTGAATGCTTATGGCGAGATTGCTGAGTGCTTTTATTGATAGATGCTAGAATTTCTGCTTCGGGTGGTGCTAGTGTCTAAAGGTGAAACTCGCTTGGTTAATTTTTTATTCACTTAGGTTGTTGGCTTA????????????
>CNUFC_CY223_Mucor_kunryangriensis_OM843131_667_bp
TGATTTCCCTAGTAACGGCGAGTGAAGAGGAAAGAGCTCAAAGTTGGAACCTGTTTGGCTTAGCTAAACCGGATTGTAAACTGTAGAAACGTTTTCCTGGCACGCCGGATAAATAAGTCCTTTGGAACAGGGCATCATAGAGGGTGAGAATCCCGTCTTTGGTCTGAGCTGTTGCCTTTTGCGATACGTTTTCAAAGAGTCAGGTTGTTTGGGAATGCAGCCTAAATTGGGTGGTAAATCTCACCTAAAGCTAAATATTTGCGAGAGACCGATAGCGAACAAGTACCGTGAGGGAAAGATGAAAAGAACTTTGAAAAGAGAGTTAAACAGTATGTGAAATTGTTAAAAGGGAACCGTTTGGAGCCAGACTGGCTTGATCGTAATCAATCTAGGTTTCGACCTGGATGCACTTGCGGTCTATGCCTGCCAACGACAATTCTTTTTGGAGGAAAAAACTAGGAGGAATGTGGCCCCTCGGGGTGTTATAGCCTCTTAGAAAATACTCTGGATGGGATTGAGGAACGCAGTGAATGCCTTAGGCGAGATTGCTAGGCGCTTTTGTCTCTAGATGCTAGAATTTCTGCTTCGGGTGGTGCTAGTGTGTAAAGATAAAACTCGTTTGGTTAATTTTTTATTCACTTAGGTTGTTGGCTTAATGACTCTAATG
>CNUFC_CY224_Mucor_kunryangriensis_OM843132_667_bp
TGATTTCCCTAGTAACGGCGAGTGAAGAGGAAAGAGCTCAAAGTTGGAACCTGTTTGGCTTAGCTAAACCGGATTGTAAACTGTAGAAACGTTTTCCTGGCACGCCGGATAAATAAGTCCTTTGGAACAGGGCATCATAGAGGGTGAGAATCCCGTCTTTGGTCTGAGCTGTTGCCTTTTGCGATACGTTTTCAAAGAGTCAGGTTGTTTGGGAATGCAGCCTAAATTGGGTGGTAAATCTCACCTAAAGCTAAATATTTGCGAGAGACCGATAGCGAACAAGTACCGTGAGGGAAAGATGAAAAGAACTTTGAAAAGAGAGTTAAACAGTATGTGAAATTGTTAAAAGGGAACCGTTTGGAGCCAGACTGGCTTGATCGTAATCAATCTAGGTTTCGACCTGGATGCACTTGCGGTCTATGCCTGCCAACGACAATTCTTTTTGGAGGAAAAAACTAGGAGGAATGTGGCCCCTCGGGGTGTTATAGCCTCTTAGAAAATACTCTGGATGGGATTGAGGAACGCAGTGAATGCCTTAGGCGAGATTGCTAGGCGCTTTTGTCTCTAGATGCTAGAATTTCTGCTTCGGGTGGTGCTAGTGTGTAAAGATAAAACTCGTTTGGTTAATTTTTTATTCACTTAGGTTGTTGGCTTAATGACTCTAATG
>CBS_130_41_Mucor_odoratus_JN206495_667_bp
TGATTTCCCTAGTAACGGCGAGTGAAGAGGAAAGAGCTCAAAGTTGGAACCTGTTTGGCTTAGCTAAACCGGATTGTAAACTGTAGAAACGTTTTCCTGGCACGCCGGATAAATAAGTCCTTTGGAACAGGGCATCATAGAGGGTGAGAATCCCGTCTTTGGTCTGAGCTGTTGCCTTTTGTGATACGTTTTCAAAGAGTCAGGTTGTTTGGGAATGCAGCCTAAATTGGGTGGTAAATCTCACCTAAAGCTAAATATTTGCGAGAGACCGATAGCGAACAAGTACCGTGAGGGAAAGATGAAAAGAACTTTGAAAAGAGAGTTAAACAGTATGTGAAATTGTTAAAAGGGAACCGTTTGGAGCCAGACTGGCTTGAYTGTAATCAATCTAGGTTTCGATCTGGATGCACTTGCARTCTATGCCTGCCAACGACAATTCTTTTCGGAGGAAAAAACTAGATTGAATGTGGCCTCTCGGGGTGTTATAGCTTTCTAGAAAATACTCTGGATGGGATTGAGGAACGCAGTGAATGCTYAC-GCGAGATTGCTAGGCGCTTTCTTTGATACATGCTAGAATTTCTGCCTCGGGTGGTGCTAATGTGTAAAGAGGGAACTCGCTTGGTTAATTTTCTATTCACTTAGGTTGTTGGCTTAATGACTCTAATG
>CNUFC_CY22_Mucor_hyangburmii_OM843129_667_bp
TGATTTCCCCAGTAACGGCGAGTGAAGAGGAAAGAGCTCAAAGTTGGAACCTGTTTGGCCTAGCTAAACCGGATTGTAAACTGTAGAAACGTTTTCCTGGCACGCCAGATAAATAAGTCCTTTGGAACAGGGCATCATAGAGGGTGAGAATCCCGTCTTTGGTCTGAGCCGTTGTCTTTTGCGATACGTTTTCAAAGAGTCAGGTTGTTTGGGAATGCAGCCTAAATTGGGTGGTAAATCTCACCTAAAGCTAAATATTTGCGAGAGACCGATAGCGAACAAGTACCGTGAGGGAAAGATGAAAAGAACTTTGAAAAGAGAGTTAAACAGTATGTGAAATTGTTAAAAGGGAACCGTTTGGAGCCAGACTGGCTTGATCGTAATCAATCTAAGCTTCGGCTTGGATGCACTTGCGGTCTATGCCTGCCAACGACAGTTCTTTCTGAAGGATAAAACTAGGCGGAATGTGGCCCCTCGGGGTGTTATAGCCGCTTAGACCATACTTTGGATGGGACTGAGGAACGCAGCGAATGCTTTCGGCGAGATTGCTGAGCGCTTTTGCTAATATATGCTAGAATTTCTGCTTCGGGTGGTGCTAGTGTCTAAAGGCGAAACTCGTTTGGTTAATTTTCTATTCGCTTAAGTTGTTGGCTTAATGACTCTAATG
>CNUFC_CY23_Mucor_hyangburmii_OM843130_667_bp
TGATTTCCCCAGTAACGGCGAGTGAAGAGGAAAGAGCTCAAAGTTGGAACCTGTTTGGCCTAGCTAAACCGGATTGTAAACTGTAGAAACGTTTTCCTGGCACGCCAGATAAATAAGTCCTTTGGAACAGGGCATCATAGAGGGTGAGAATCCCGTCTTTGGTCTGAGCCGTTGTCTTTTGCGATACGTTTTCAAAGAGTCAGGTTGTTTGGGAATGCAGCCTAAATTGGGTGGTAAATCTCACCTAAAGCTAAATATTTGCGAGAGACCGATAGCGAACAAGTACCGTGAGGGAAAGATGAAAAGAACTTTGAAAAGAGAGTTAAACAGTATGTGAAATTGTTAAAAGGGAACCGTTTGGAGCCAGACTGGCTTGATCGTAATCAATCTAAGCTTCGGCTTGGATGCACTTGCGGTCTATGCCTGCCAACGACAGTTCTTTCTGAAGGATAAAACTAGGCGGAATGTGGCCCCTCGGGGTGTTATAGCCGCTTAGACCATACTTTGGATGGGACTGAGGAACGCAGCGAATGCTTTCGGCGAGATTGCTGAGCGCTTTTGCTAATATATGCTAGAATTTCTGCTTCGGGTGGTGCTAGTGTCTAAAGGCGAAACTCGTTTGGTTAATTTTCTATTCGCTTAAGTTGTTGGCTTAATGACTCTAATG
>CBS_282_78_Mucor_fuscus_JN206442_667_bp
TGATTTCCCTAGTAACGGCGAGTGAAGAGGAAAGAGCTCAAAGTTGGAACCTGTTTGGCTTAGCTAAACCGGATTGTAAACTGTAGAAGTGTTTTCCTGATACGCCAGATAAATAAGTCCTTTGGAACAGGGCATCATAGAGGGTGAGAATCCCGTCTTTGGTCTGAGCAGTTGTCTTTTGTGATACATTTTCAAAGAGTCAGGTTGTTTGGGAATGCAGCCTAAATAGGGAGGTAAATCTCTCCTAAAGCTAAATATTTGCGAGAGACCGATAGCGAACAAGTACCGTGAGGGAAAGATGAAAAGAACTTTGAAAAGAGAGTTAAACAGTATGTGAAATTGTTAAAAGGGAACCGTTTGGAGCCAGACTGGCTTGACTGTAATCAATCTAGATCCT--TCTGGATGCACTTGCAGTTTATGCCTGCCAACGACAATTTTTTTTGGGAGAAAAAACTAGGAGGAATGTGGCCCCTCGGGGTGTTATAGCTTCTTAGAAAATATCCTGGATTGGATTGAGGATCGCAGTGAATGCCTTTGGCAAGATTGCTGGGTGCTTTTGTTGATAAATGCTAGAATTTCTGCTTCAGGTGGTGCTAGTGTTTAAAGGTAAAACTCGCCTGGTATATTTTTTATTCGCTTAGGTTGTTGGCTTA????????????
>CBS_141_20_Mucor_exponens_JN206441_667_bp
TGATTTCCCCAGTAACGGCGAGTGAAGAGGAAAGAGCTCAAAGTTGGAACCTGTTTGGCTTAGCTAAACCGGATTGTAAACTGTAGAAGTGTTTTCCTGACACGCCAGATAAATAAGTCCTTTGGAACAGGGCATCATAGAGGGTGAGAATCCCGTCTTTGGTCTGAGCTGTTGTCTTTTGTGATACATTTTCAAAGAGTCAGGTTGTTTGGGAATGCAGCCTAAATTGGGTGGTAAATCTCACCTAAAGCTAAATATTTGCGAGAGACCGATAGCGAACAAGTACCGTGAGGGAAAGATGAAAAGAACTTTGAAAAGAGAGTTAAACAGTATGTGAAATTGTTAAAAGGGAACCGTTTGGAGCCAGACTGGCTTGACTGTAATCAATCTAGATCCT--TCTGGATGCACTTGCAGTCTATGCCTGCCAACGACAATTTTTTCTGGGAGAAAAAACTAAGAGGAATGTGGCCCTTCGGGGTGTTATAGCTTTTTAGAAAATATCCTGGATTGGATTGAGGATCGCAGTGAATGCCTTTGGCAAGATTGCTAGGCGCTTTCGCTAATAAATGCTAGAATTTCTGCTTCAGGTGGTGCTAGTGTTTAAAGGTGGAACTCGTCTGGTATATTTTTTATTCGCTTAGGTTGTTGGCTTAATGACTCTAAGA
>CBS_638_74_Mucor_fuscus_JN206443_667_bp
TGATTTCCCTAGTAACGGCGAGTGAAGAGGAAAGAGCTCAAAGTTGGAACCTGTTTGGCTTAGCTAAACCGGATTGTAAACTGTAGAAGTGTTTTCCTGACACGCCAGATAAATAAGTCCTTTGGAACAGGGCATCATAGAGGGTGAGAATCCCGTCTTTGGTCTGAGCTGTTGTCTTTTGTGATACATTTTCAAAGAGTCAGGTTGTTTGGGAATGCAGCCTAAATAGGGAGGTAAATCTCTCCTAAAGCTAAATATTTGCGAGAGACCGATAGCGAACAAGTACCGTGAGGGAAAGATGAAAAGAACTTTGAAAAGAGAGTTAAACAGTATGTGAAATTGTTAAAAGGGAACCGTTTGGAGCCAGACTGGCTTGACTGTAATCAATCTAGATCTT--TCTGGATGCACTTGCAGTTTATGCCTGCCAACGACAATTTTTTCTGGGAGAAAAAACTAGGAGGAATGTAGCCCTTCGGGGTGTTATAGCTTCTTAGAAAATATCCTGGATTGGATTGAGGATCGCAGTGAATGCCTTTGGCAAGATTGCTGGGCGCTTTTGTTGATAAATGCTAGAATTTCTGCTTCAGGTGGTGCTAGTGTTTAAAGGTGAAACTCGTTTAGTATATTTTTTATTCGCTTAGGTTGTTGGCTTAATGACTCTAATG
>CBS_415_77_Hyphomucor_assamensis_JN206439_667_bp
TGATTTCCCTAGTAACGGCGAGTGAAGAGGAAAGAGCTCAAAGTTGGAACCTGTTTGGCTTAGCTAAACCGGATTGTAAACTGTAGAAGTGTTTTCCTGACACGCCAGATAAATAAGTCCTTTGGAACAGGGCATCATAGAGGGTGAGAATCCCGTCTTTGGTCTGAGCTGTTGTCTTTTGTGATACACTTTCAAAGAGTCAGGTTGTTTGGGAATGCAGCCTAAATTGGGTGGTAAATCTCACCTAAAGCTAAATATTTGCGAGAGACCGATAGCGAACAAGTACCGTGAGGGAAAGATGAAAAGAACTTTGAAAAGAGAGTTAAACAGTATGTGAAATTGTTAAAAGGGAACCGTTTGGAGCCAGACTGGCTTGGCTGTAATCAATCTAGATCCT--TCTGGATGCACTTGCAGTCTATGCCTGCCAACGACAATTTTTTCTAAAGGAAAAAACCAAGAGGAATGTGGCCCTTCGGGGTGTTATAGCCTTTTGGAAAATACTTTGGATTGGATTGAGGAACGCAGCGAATGCCTTTGGCGAGATTGCTGGGCGCTTTTACTAATAGATGCTAGAATTTCTGCTTCGGGTGGTGCTAGTGTTTAAAGGTGAAACTCGTTTAGTATATTTTTCATTCGCTTAGGTTGTTGGCTTAATGACTCTAAGA
>CBS-254_85_Hyphomucor_assamensis_JN206440_667_bp
TGATTTCCCTAGTAACGGCGAGTGAAGAGGAATGAGCTCAAAGTTGGAACCTGTTTGGCTTAGCTAAACCGGATTGTAAACTGTAGAAGTGTTTTCCTGGCACGCCAGATAAATAAGTCCTTTGGAACAGGGCATCATAGAGGGTGAGAATCCCGTCTTTGGTCTGAGCTGTTGTCTTTTGTGATACACTTTCAAAGAGTCAGGTTGTTTGGGAATGCAGCCTAAATTGGGTGGTAAATCTCACCTAAAGCTAAATATTTGCGAGAGACCGATAGCGAACAAGTACCGTGAGGGAAAGATGAAAAGAACTTTGAAAAGAGAGTTAAACAGTATGTGAAATTGTTAAAAGGGAACCGTTTGGAGCCAGACTGGCTTGACTGTAATCAATCTAGATCCT--TCTGGATGCACTTGCAGTCTATGCCTGCCAACGACAATTTTTTCTGAAGGAAAAAACTAAGAGGAATGTGGCCCTTCGGGGTGTTATAGCCTTTTGGAAAATACTTTGGATTGGATTGAGGAACGCAGCGAATGCCTTTGGCGAGATTGCTGGGCGCTTTTGCTAATAGATGCTAGAATTTCTGCTTCGGGTGGTGCTAGTGTTTAAAGGTAAAACTCGTTTAGTATATTTTTCATTCGCTTAGGTTGTTGGCTTAATGACTCTAAGA
>CBS_143_85_Mucor_laxorrhizus_JN206444_667_bp
TGATTTCCCTAGTAACGGCGAGTGAAGAGGAAAGAGCTCAAAGTTGGAACCTGTTTGGCTTAGCTAAACCGGATTGTAAACTGTAGACGTGTTTTCCAGGTACGCCAGATAAATAAGTCCTTTGGAACAGGGCATCATAGAGGGTGAGAATCCCGTCTTTGGTCTGAGCAGTTGCCTATTGTGATACGCGTTCAAAGAGTCAGGTTGTTTGGGAATGCAGCCTAAATTGGGTGGTAAATCTCACCTAAAGCTAAATATTTGCGAGAGACCGATAGCGAACAAGTACCGTGAGGGAAAGATGAAAAGAACTTTGAAAAGAGAGTTAAACAGTATGTGAAATTGTTAAAAGGGAACCGTTTGGAGCCAGACTGGCTTGACTGTAATCAATCTAGATCCT--TCTGGATGCACTTGCAGTCTATGCCTGCCAATAACAATTTGATTTGAGGGAAAAAACTGAGAGGAATGTGGCCCTTCGGGGTGTTATAGCCTTTTGGAAAATACCTTGGGTTGGATTGAGGATCGCAGTGAATGCCTTTGGCAAGGTTGCTGCGTGCTTTCGCTGATAGATGCTAGAATTTCTGCTTCAGGTGGTGCTAGTGTTTAAAGGTGGAACTCGCGTGGTATATCTTTTATTCGCTTAGGTTATTGGCTTAATGACTCTAATG
>CBS_674_88_Mucor_ucrainicus_JN206507_667_bp
TGATTTCCCTAGTAACGGCGAGTGAAGAGGAAAGAGCTCAAAGTTGGAACCTGTTTGGCTTAGCCAAACCGGATTGTAAACTGTAGAAACGTTTTCCTGACACGCCAGATTAAAAAGTCCTTTGGAACAGGGCATCATAGAGGGTGAGAATCCCGTCTTTGGTCTGAGCTGTTGTCTTTTGCGATACGTTTTCAAAGAGTCAGGTTGTTTGGGAATGCAGCCTAAATTGGGTGGTAAATCTCACCTAAAGCTAAATATTTGCGAGAGACCGATAGCGAACAAGTACCGTGAGGGAAAGATGAAAAGAACTTTGAAAAGAGAGTTAAACAGTATGTGAAATTGTTAAAAGGGAACCGTTTGGAGCCAGACTGGCTTGATCGTAATCAATCTAGGTTTCGACCTGGATGCACTTGCGGTCTATGCCTGCCAACGACAGTTCTTTTTGAAGGATAAAACTAGGAGGAATGTGACCCCGCGGGGTGTTATAGCCTCTTAGATAATACTTTGAATGGGACTGAGGAACGCAGTGAATGCTTTCGGCGAGATTGCTGGGCGCTTTGGTTGATAGATGTCAAAATTTCTGCTTCGGGTGGTGTTGATGTCTTGAAGCTAAACACGCTTGGTTAATTTTCTATTCACTTGGGTCGTTGGCTTAATGACTCTAATG
>CBS_226_29_Mucor_indicus_HM849690_667_bp
TGATTTCCCCAGTAACGGCGAGTGAAGAGGAAAGAGCTCAAAGTTGGAACCTGTTTGGCTTAGCTAAACCGGATTGTAAACTGTAGAAACGTTTTCCTGGCACGCCAGATAAATAAGTCCTTTGGAACAGGGCATCATAGAGGGTGAGAATCCCGTCTTTGGTCTGAGCTGTTGTCTATTGCGATACGTTTTCAAAGAGTCAGGTTGTTTGGGAATGCAGCCTAAATTGGGTGGTAAATCTCACCTAAAGCTAAATATTTGCGAGAGACCGATAGCGAACAAGTACCGTGAGGGAAAGATGAAAAGAACTTTGAAAAGAGAGTTAAACAGTATGTGAAATTGTTAAAAGGGAACCGTTTGGAGCCAGACTGGCTTGATCGTAATCAATCTAGGTTTCGACCTGGATGCACTTGCGGTCTATGCCTGCCAACGACAGTTCTTTCTGAAGGATAAAACTAGGAGGAATGTGGCCCCTCGGGGTGTTATAGCCTTCTAGATAATACTTTGGATGGGACTGAGGAACGCAGTGAATGCTATTGGCGAGATTTCTATTCGCTTTTTTCCGAGAATGGGTGAATTTCTGCTTCGGGTGGTGCATTCGTTTTTGGAGAAAACTCGTGTAGTTATTTTTCTATTCACTTAGGTTGTTGGCTTAATGACTCTAATG
>CBS_837_70_Mucor_variisporus_JN206508_667_bp
TGATTTCCCCAGTAACGGCGAGTGAAGAGGAAAGAGCTCAAAGTTGGAACCTGTTTGGCTTAGCTAGACCGGATTGTAAACTGTAGAAACGTTTTCCTGGCACGCCAGATAAATAAGTCCTTTGGAACAGGGCATCATAGAGGGTGAGAATCCCGTCTTTGGTCTGAGCTGTTGTCTTTTGTGATACGTTTTCAAAGAGTCAGGTTGTTTGGGAATGCAGCCTAAATTGGGTGGTAAATCTCACCTAAAGCTAAATATTTGCGAGAGACCGATAGCGAACAAGTACCGTGAGGGAAAGATGAAAAGAACTTTGAAAAGAGAGTTAAACAGTATGTGAAATTGTTAAAAGGGAACCGTTTGGAGCCAGACTGGCTTGATCGTAATCAATCTAGGCTTCGGCCTGGATGCACTTGCGGTCTATGCCTGCCAACGACAGTTCTTTTTGAAGGATAAAACTAGAAGGAATGTGGCCCCTCGGGGTGTTATAGCCTTCTAGATAATACTTTGGATGGGACTGAGGAACGCAGTGAATGCTATTGGCGAGATTTCTGGTCGCTTTTTTCTTGAGAAGGATGAATTTCTGCTTCGGGTGGTGCGTTCGTCTTAAGAGAAAACTCGGCTAGTCATTTTTCTATTCACTTAGGTTGTTGGCTTAATGACTCTAATG
>CBS_251_35_Mucor_falcatus_JN206509_667_bp
TGATTTCCCCAGTAACGGCGAGTGAAGAGGAAAGAGCTCAAAGTTGGAACCTGTTTGGCTTAGCTAAACCGGATTGTAAACTGTAGAAACGTTTTCCTGACACGCCAGATTAATAAGTCCTTTGGAACAGGGCATCATAGAGGGTGAGAATCCCGTCTTTGGTCTGAGCTGTTGTCTTTTGTGATACGTTTTCAAAGAGTCAGGTTGTTTGGGAATGCAGCCTAAATTGGGTGGTAAATCTCACCTAAAGCTAAATATTTGCGAGAGACCGATAGCGAACAAGTACCGTGAGGGAAAGATGAAAAGAACTTTGAAAAGAGAGTTAAACAGTATGTGAAATTACTAAAAGGGAACCGTTTGGAGCCAGACTGGCTTGATCGTAATCAATCTAGGTTTCGACCTGGGTGCAATTGCGGTCTATGCCTGCCAACGACAGTTCTTTCTGAAGGATAAAACTAAGAGGAATGTGGCCCTTCGGGGTGTTATAGCCTTTTAGATAATACTTTGGATGGGACTGAGGAACGCAGTGAATGCTATTGGCGAGATTTCAATGCGCTTTTCTCTTCAGATATATGAATTTCTGCTTCGGGTGGTGCATATGTCTAAGGAGAGAACTCGTGTTGTTATTCTTCTATTCACTTAGGTTGTTGGCTTAATGACTCTAATG
>URM_7640_Mucor_pernambucoensis_MH155322_667_bp
TGATTTCCCTAGTAACGGCGAGTGAAGAGGAAAGAGCTCAAAGTTGGAACCTGTTTGCCTTAGGTAAACCGGATTGTAAACTGTAGAAACGTTTTCCTGGCATGCCAGATAAATAAGTCCTTTGGAACAGGGCATCATAGAGGGTGAGAATCCCGTCTTTGGTCTGAGCCTTTGTCTTTTGCGATACGTTTTCAAAGAGTCAGGTTGTTTGGGAATGCAGCCTAAATTGGGTGGTAAATCTCACCTAAAGCTAAATATTTGCGAGAGACCGATAGCGAACAAGTACCGTGAGGGAAAGATGAAAAGAACTTTGAAAAGAGAGTTAAACAGTATGTGAAATTGTTAAAAGGGAACCGTTTGGAGCCAGACTGGCTTGATCGTTATCAATCTAGGCTTCGGCCTGGATGCACTGGCGGTCTATGCCTGCCAACAACAGTTTTTTTTGAAGGAAAAAACCTAGGGGAATGTAGCCCTTCGGGGTGTTATAGACCTTGGGATAATACTTTGGAAGAGACTGAGGATCGCAGCGAATGCTTTTGGCGAAGAGGTTGGGCGCTTTTTCTAATGGATGCTAGAATTTCTGCTTCGGGTGGTGCTAGTGTTCTGCGGGAAAACTCGCTTAGTTTTCTTTCTATTCGCTTAGGTTGTTGGCTTAATGACTCTAACG
>CBS_230_32_Mycotypha_microspora_JN206510_667_bp
TGATTCCCCTAGTAACGGCGAGTGAAGAGGGAAGAGCTCAAAGTTGGAACCTGTTTGGCTTAGCTAAACCGGATTGTAAACTGGAGAAGTGTTTTCCTGGCACGCCAGACTGATAAGTCCTTTGGAACAGGGCATCATAGAGGGTGAGAATCCCGTGATCGGTCTGAGCTGTTGTCTTTTGTGATACACTTTCAAAGAGTCAGGTTGTTTGGGAATGCAGCCTAAATTGGGTGGTAAATCTCACCTAAAGCTAAATATTGGCGAGAGACCGATAGCGAACAAGTACCGTGAGGGAAAGATGAAAAGAACTTTGAAAAGAGAGTTAAACAGTATGTGAAATTGTTGAAAGGGAACCGTTTGGAGTCAGACTGGCTTTGTCGTGATCAATCTGGGTTTCGACCTTGATGCACTGACGGCAGATGCCTGCCATCGACAGTTTTGTCTGGAGGAAAAAACTAAAGGGAATGTGGCCCCTCGGGGTGTTATAGCCCTTTAGAAAATACTCTGGATGGGACTGAGGAACGCAGTGGATGCCTTTGGCGAAATTGCTAGGCGCTTTTGTTGATAGATGCTGGAATTTCTGCTTCGGGTGGTGCCAGTGTCTAAAGATAAAACTCGCTTGGTATATTTTCTATCCACTTAGGTTGATGGCTTAATGACTCTAATG
>CBS_109960_Mycotypha_sp_JN206511_667_bp
TGATTCCCCCAGTAACGGCGAGTGAAGAGGGAAGAGCTCAAAGTTGGAACCTGTTTGGCTTAGCTAAACCGGATTGTAAACTGGAGAAGTGTTTTCCTGGCACGCCAGACCGATAAGTCCTTTGGAACAGGGCATCATAGAGGGTGAGAATCCCGTGCTCGGTCTGAGCTGTTGTCTTTTGTGATACACTTTCAAAGAGTCAGGTTGTTTGGGAATGCAGCCTAAATTGGGTGGTAAATCTCACCTAAAGCTAAATATTGGCGAGAGACCGATAGCGAACAAGTACCGTGAGGGAAAGATGAAAAGAACTTTGAAAAGAGAGTTAAACAGTATGTGAAATTGTTGAAAGGGAACCGTTTGGAGCCAGACTGGCTTTGTCGTGATCAATCTGGGTTTCGACCTTGATGCACTGACGGCAGATGCCTGCCATCGACAGTTTTGTTTGAAGGAAAAAACTAAAGGGAATGTGGCCTCTCGGGGTGTTATAGCCTTTTAGAAAATACTTCGAATGGGACTGAGGAACGCAGTGGATGCCTTTGGCGAAGTTGCTAGGCGCTTTTGTTGATAAATGCTGGAATTTCTGCTTTGGGTGGTGCCAGTGTTTAAAGATAGAACTCGTTTGGTATATTTTCTATCCACTTATGTTGATGGCTTAATGACTCTAATG
>CBS_564_91_Blakeslea_sinensis_JN206515_667_bp
TGATTTCCCTAGTAACGGCGAGTGAACAGGAAAGAGCTCAAAGTTGGAACCTGTTTGGTTTAGCCAAACCGGATTGTAAACTGTAGAAGTGTTTTCCTGGCACGCCTAACGAAAAAGTCCATTGGAACATGGTGACATAGAGGGTGAGAGCCCCGTATTTTGTTAGAGCTGTTGTCTTTTGTGATACACTTTCAAAGAGTCAGGTTGTTTGGGAATGCAGCCTAAATTGGGTGGTAAATCTCACCTAAAGCTAAATATTGGCAAAAGACCGATAGCGAACAAGTACCGTGAGGGAAAGATGAAAAGAACTTTGAAAAGAGAGTTAAACAGTATGTGAAATTGTTAAAAGGGAACCGTTTGGAGCCAGACTGGCTTGATTGTAATCAATCTAGATYTCGATCTGGATGCACTTGCAGTCTATGCCTGCCAACGACAATTCATTCTGGAGGAAAAAACTAGGAGGAATGTGGCCCCTCGGGGTGTTATAGACTTTTAGAAAATACTCTGGTTTGGATTGAGGAACGCAGCAGATGCTTTTGGCGAAGGTGCTGAGTGCTTTTAGTTTTATTGGTTAGAATTTCTGCTTCGGGTGGTGCTAATCAATACGATTGGAACTCGCTTAGTTCACTTTTTATCTGCTTAGGTTGTTGGCTTAATGACTCTAATG
>CBS_153_51_Choanephora_infundibulifera_JN206513_667_bp
TGATTTCCCTAGTAACGGCGAGTGAACAGGAAAGAGCTCAAAGTTGGAACCTGTTTGGTTTAGCCAAACCGGATTGTAAACTGTAGAAGTGTTTTCCTGGCACGCCTGACGAAAAAGTCCATTGGAACATGGTGACATAGAGGGTGAGAGCCCCGTATTTTGTCAGAGCTGTTGTCTCTTGTGATACACTTTCAAAGAGTCAGGTTGTTTGGGAATGCAGCCTAAATTGGGTGGTAAATCTCACCTAAAGCTAAATATTGGCAAAAGACCGATAGCGAACAAGTACCGTGAGGGAAAGATGAAAAGAACTTTGAAAAGAGAGTTAAACAGTATGTGAAATTGTTAAAAGGGAACCGTTTGGAGCCAGACTGGCTTGATTGTAATCAATCTAGATTTCGATCTGGATGCACTTGCAGTCTATGCCTGCCAACGACAATTCATTCTGGAGGAAAAAACTAAGTGGAATGTGGCCCCTCGGGGTGTTATAGACTCTTAGAAAATACTCTGGTTTGGATTGAGGAACGCAGTGAATGCTTTTGGCGAAGATGCTGGGTGCTTTTATTTTTGTTGTCTAGAATTTCTGCTTCGGGTGGTGCTAGATACCACGAGTAAAACTCGCCTAGTATACTTTTTATTCACTTAGGTTGTTGGCTTAATGACTCTAATG
>CBS_674_93_Choanephora_cucurbitarum_JN206514_667_bp
TGATTTCCCTAGTAACGGCGAGTGAACAGGAAAGAGCTCAAAGTTGGAACCTGTTTGGTTTAGCCAAACCGGATTGTAAACTGTAGAAGTGTTTTCCTGACACGCCTGACGAAAAAGTCCATTGGAACATGGTGACATAGAGGGTGAGAGCCCCGTATTTTGTCAGAGCTGTTGTCTCTTGTGATACACTTTCAAAGAGTCAGGTTGTTTGGGAATGCAGCCTAAATTGGGTGGTAAATCTCACCTAAAGCTAAATATTGGCAAAAGACCGATAGCGAACAAGTACCGTGAGGGAAAGATGAAAAGAACTTTGAAAAGAGAGTTAAACAGTATGTGAAATTGTTAAAAGGGAACCGTTTGGAGCCAGACTGGCTTGATTGTAATCAATCTAGATCTCGATCTGGATGCACTTGCAGTCTATGCCTGCCAACGACAATTCATTCTGGAGGAAAAAACTAAGTGGAATGTGGCCCCTCGGGGTGTTATAGACTCTTAGAAAATACTCTGGTTTGGATTGAGGAACGCAGTGAATGCTTTTGGCGAAGATGCTGGGTGCTTTTATTTTTGTTGTCTAGAATTTCTGCTTCGGGTGGTGCTAGATACCACGAGTAAAACTCGCCTAGTATACTTTTTATTCACTTAGGTTGTTGGCTTAATGACTCTAATG
>CBS_153_58_Poitrasia_circinans_NG_057934_667_bp
TGATTTCCCTAGTAACGGCGAGTGAACAGGAAAGAGCTCAAAGTTGGAACCTGTTTGGTTTAGCCAAACCGGATTGTAAACTGGAGAAGTGTTTTCCTGGCACGCCTAACGAAAAAGTCCATTGGAACATGGTGACATAGAGGGTGAGAGCCCCGTATTTTGTTAGAGCTGTTGTCTTTTGTGATACACTTTCAAAGAGTCAGGTTGTTTGGGAATGCAGCCTAAATTGGGTGGTAAATCTCACCTAAAGCTAAATATTGGCAAAAGACCGATAGCGAACAAGTACCGTGAGGGAAAGATGAAAAGAACTTTGAAAAGAGAGTTAAACAGTATGTGAAATTGTTAAAAGGGAACCGTTTGGAGCCAGACTGGCTTGATTGTAATCAATCTAGGTCTCGACCTGGATGCACTTGCAGTCTATGCCTGCCAACGACAGTTCATTCTGGAGGAAAAAACTAGGTGGAATGTGGCCCCTCGGGGTGTTATAGACGCTTAGAAAATACTCTGGGTTGGACTGAGGAACGCAGCGGATGCTTTAGGCGAAGTTGCTGAGTGCTTTTATTTTTATCGGCTAGAATTTCTGCTTCGGGTGGTGCTAGTTTATACGAGTAAAACTCGCTTGGTATACTTTTTATCCGCTTAGGTTGTGGGCTTAATGACTCTAATG
>CBS_532_77_Gilbertella_persicaria_JN206517_667_bp
TGATTTCCTTAGTAACGGCGAGTGAACAGGAAAGAGCTCAAAGTTGGAACCCGTTTGGTTTAGCCAAACTGGATTGTAAACTGTAGAAGTGTTTTCCTGGCACGCCTGATGAAAAAGTCCATTGGAACATGGTGACATAGAGGGTGAGAGCCCCGTATTTCGTCAGAGCTGTTGTCTTTTGTGATACACTTTCAAAGAGTCAGGTTGTTTGGGAATGCAGCCTAAATTGGGTGGTAAATCTCACCTAAAGCTAAATATTGGCAAAAGACCGATAGCGAACAAGTACCGTGAGGGAAAGATGAAAAGAACTTTGAAAAGAGAGTTAAACAGTATGTGAAATTGTTAAAAGGGAACCGTTTGGAGCCAGACTGGCTTGATTGTAATCAATCTAGATTTCGATCTGGATGCACTTGCAGTCTATGCCTGCCAACGACAATTCATTCTGGAGGAAAAAACTAGGAGGAATGTGGCCCCTCGGGGTGTTATAGCCTCTTAGAAAATACTCTGGGTTGGATTGAGGAACGCAGTGGATGCTTTTGGCGAAGTTGCTGAGTGCTTTTACTGGTACGTGCTAGAATTTCTGCTTCGGGTGGTGCTAGTATTTACCGGTGAAACTCGCTTGGTAATCTTTTTATCCGCTTAGGTTGTTGGCTTAATGACTCTAATG
>CBS_190_32_Gilbertella_persicaria_HM849691_667_bp
TGATTTCCCTAGTAACGGCGAGTGAACAGGAAAGAGCTCAAAGTTGGAACCCGTTTGTTTTAGCCAAACCGGATTGTAAACTGTAGAAGTGTTTTCCTGCCACGCCTGATGAAAAAGTCCATTGGAACATGGTGACATAGAGGGTGAGAGCCCCGTATTTCGTCAGAGCTGTTGTCTTTTGTGATACACTTTCAAAGAGTCAGGTTGTTTGGGAATGCAGCCTAAATTGGGTGGTAAATCTCACCTAAAGCTAAATATTGGCAAAAGACCGATAGCGAACAAGTACCGTGAGGGAAAGATGAAAAGAACTTTGAAAAGAGAGTTAAACAGTATGTGAAATTGTTAAAAGGGAACCGTTTGGAGCCAGACTGGCTTGATTGTAATCAATCTAGATTTCGATCTGGATGCACTTGCAGTCTATGCCTGCCAACGACAATTCATTCTGGAGGAAAAAACTAGGAGGAATGTGGCCCCTCGGGGTGTTATAGCTTCTTAGAAAATACTCTGGGTTGGATTGAGGAACGCAGTGGATGCTTTTGGCGAAGTTGCTGAGTGCTTTTATTGGTACGTGTTAGAATTTCTGCTTCGGGTGGTGCTAGCATTTACTGGTAAAACTCGCTTGGTAATCTTTTATTCCGCTTAGGTTGTTGCT???????????????
>CBS_243_57_Ellisomyces_anomalus_JN206423_667_bp
TGATTTCCCTAGTAACGGCGAGTGAAGAGGAAAGAGCTCAAAGTTGGAAACTGTTTGGCTTAGCTAAACCGTATTGTAAACTGTAGAAACATTTTCCTGGCACACCAGATTAATAAGTCCTTTGGAACAAGGCATCATGGAGGGTGAGAATCCCGTCTTTGATCTGAGTAGTTGTCTTTTGTGATATGTTTTCAAAGAGTCAGGTTGTTTGGGAATGCAGCCTAAATTGGGTGGTAAATCTCACCTAAAGCTAAATATTTGCGAGAGACCGATAGCGAACAAGTACCGTGAGGGAAAGATGAAAAGAACTTTGAAAAGAGAGTTAAACAGTATGTGAAATTGTTAAAAGGGAACCGTTTGGAGCCAGACTGGTTTGCCTGTAATCAACCTAGAATTCGTTTTGGGTGCACTTGCAGGCTATACCTGCCAACAACAGTTTGACTTGGAGGAAAAAATTAATAGGAATGTAGCCTCTCGAGGTGTTATAGCCTATT--ATCATACTCTGGGTTGGACTGAGGAACGCAGCGGATGCCTTTGGCAAGATTGCTGGGTGCTTTCGCTGATAAATGTTAGAATTTCTGCTTCGGGTGGTGCTAATGTTTAAAGGAGGAACACATCTAGTATATTTTTTATTCGCTTAGGTTGTTGGCTTAATGACTCTAATG
>URM_7223_Mucor_caatinguensis_KT960371_667_bp
???????????????????????????????????GCTCAAAGTTGGAACCTGTTTGGCCTAGCTAAACCGGATTGTAAACTGTAGAAACGTTTTCCAGGCTCCCCGGGCGAATAAGTCCTTTGGAACAGGGCATCATAGAGGGTGAGAATCCCGTCTTTGGTCTGAGTGGAAGCCTTTTGCGATACGTTTTCAAAGAGTCAGGTTGTTTGGGAATGCAGCCTAAATTGGGTGGTAAATCTCACCTAAAGCTAAATATTTGCGAGAGACCGATAGCGAACAAGTACCGTGAGGGAAAGATGAAAAGAACTTTGAAAAGAGAGTTAAACAGTATGTGAAATTGTTAAAAGGGAACCGTTTGGAGCCAGACTGGCTTGATCGTAATCAATCTAGGCTTCGGCCTGGATGCACTTGCGGTCTATGCCTGCCAACGACAGTTTTGCTTGAAGGATAAAGCTAGGAGGAATGTGGCCCCTCGGGGTGTTATAGCCTTCTAGGTAATACTTTGGGCGAGACTGAGGAACGCAGTGAATGCTATTGGCGAGTTTGTCTAGGGGCTTTGTCTCCAAGGACTGGAATTTCTGCTT?????????????????????????????????????????????????????????????????????????????????
>URM_7223_1_Mucor_caatinguensis_KT960370_667_bp
???????????????????????????????????GCTCAAAGTTGGAACCTGTTTGGCCTAGCTAAACCGGATTGTAAACTGTAGAAACGTTTTCCAGGCTCCCCGGGCGAATAAGTCCTTTGGAACAGGGCATCATAGAGGGTGAGAATCCCGTCTTTGGTCTGAGTGGAAGCCTTTTGCGATACGTTTTCAAAGAGTCAGGTTGTTTGGGAATGCAGCCTAAATTGGGTGGTAAATCTCACCTAAAGCTAAATATTTGCGAGAGACCGATAGCGAACAAGTACCGTGAGGGAAAGATGAAAAGAACTTTGAAAAGAGAGTTAGACAGTATGTGAAATTGTTAAAAGGGAACCGTTTGGAGCCAGACTGGCTTGATCGTAATCAATCTAGGCTTCGGCCTGGATGCACTTGCGGTCTATGCCTGCCAACGACAGTTTTGCTTGAAGGATAAAGCTAGGAGGAATGTGGCCCCTCGGGGTGTTATAGCCTTCTAGGTAATACTTTGGGCGAGACTGAGGAACGCAGTGAATGCTATTGGCGAGTTTGTCTAGGGGCTTTGTCTCCAAGGACTGGAATTTCTGCTT?????????????????????????????????????????????????????????????????????????????????
>URM_7223_2_Mucor_caatinguensis_KT960369_667_bp
???????????????????????????????????GCTCAAAGTTGAAACCTGTTTGGCCTAGCTAAACCGGATTGTAAACTGTAGAAACGTTTTCCAGGCTCCCCGGGCGAATAAGTCCTTTGGAACAGGGCATCATAGAGGGTGAGAATCCCGTCTTTGGTCTGAGTGGAAGCCTTTTGCGATACGTTTTCAAAGAGTCAGGTTGTTTGGGAATGCAGCCTAAATTGGGTGGTAAATCTCACCTAAAGCTAAATATTTGCGAGAGACCGATAGCGAACAAGTACCGTGAGGGAAAGATGAAAAGAACTTTGAAAAGAGAGTTAAACAGTATGTGAAATTGTTAAAAGGGAACCGTTTGGAGCCAGACTGGCTTGATCGTAATCAATCTAGGCTTCGGCCTGGATGCACTTGCGGTCTATGCCTGCCAACGACAGTTTTGCTTGAAGGATAAAGCTAGGAGGAATGTGGCCCCTCGGGGTGTTATAGCCTTCTAGGTAATACTTTGGGCGAGACTGAGGAACGCAGTGAATGCTATTGGCGAGTTTGTCTAGGGGCTTTGTCTCCAAGGACTGGAATTTCTGCTT?????????????????????????????????????????????????????????????????????????????????
